# Supplementary material for: Bis(acetato-κ2 O,O′)diphen­yl(pyridine-κN)tin(IV)
Source: Acta Crystallogr Sect E Struct Rep Online. 2010 Mar 3;66(Pt 4):m351. doi: 10.1107/S1600536810007014 (PMC2983829; doi:10.1107/S1600536810007014)
Supplement: Supplementary file 1 [file e-66-0m351-sup1.cif]

##############################################################################
###                                                                        ###
###        Electronic paper (Acta Crystallographica Section E)             ###
###                                                                        ###
##############################################################################
#                                                                            #
# This CIF contains the data in a paper accepted for publication in Acta     #
# Crystallographica Section E. It conforms to the requirements of Notes      #
# for Authors for Section E, and has been peer reviewed under the auspices   #
# of the IUCr Commission on Journals.                                        #
#                                                                            #
# Full details of the Crystallographic Information File format               #
# are given in the paper "The Crystallographic Information File (CIF):       #
# a New Standard Archive File for Crystallography" by S. R. Hall, F. H.      #
# Allen and I. D. Brown [Acta Cryst. (1991), A47, 655-685].                  #
#                                                                            #
# The current version of the core CIF dictionary is obtainable from          #
# ftp://ftp.iucr.org/pub/cif_core.dic. The current version number is 2.4.    #
#                                                                            #
# Software is freely available for graphical display of the structure(s) in  #
# this CIF.  For information consult the CIF home page http://www.iucr.org/  #
# cif/home.html                                                              #
#                                                                            #
# This file may be used for bona fide research purposes within the           #
# scientific community so long as proper attribution is given to the journal # 
# article from which it was obtained.                                        #
#                                                                            #
##############################################################################
                                             
data_I
_audit_creation_method     SHELXL-97
_chemical_name_systematic
;
Bis(acetato-\k^2^<i>O</i>,<i>O</i>')diphenyl(pyridine-\k<i>N</i>)tin(IV)
;
_chemical_name_common     ?
_chemical_formula_moiety     'C21 H21 N O4 Sn'
_chemical_formula_sum     'C21 H21 N O4 Sn'
_chemical_formula_iupac     '[Sn (C6 H5)2 (C2 H3 O2)2 (C5 H5 N)]'
_chemical_formula_weight     470.10
_chemical_melting_point     ?
_symmetry_cell_setting     Monoclinic
_symmetry_space_group_name_H-M     'P 21/n'
_symmetry_space_group_name_Hall     '-P 2yn'
loop_
    _symmetry_equiv_pos_as_xyz
    'x, y, z'
    '-x+1/2, y+1/2, -z+1/2'
    '-x, -y, -z'
    'x-1/2, -y-1/2, z-1/2'
_cell_length_a     9.75790(10)
_cell_length_b     32.7007(5)
_cell_length_c     12.9241(2)
_cell_angle_alpha     90.00
_cell_angle_beta     91.650(2)
_cell_angle_gamma     90.00
_cell_volume     4122.24(10)
_cell_formula_units_Z     8
_cell_measurement_reflns_used     5049
_cell_measurement_theta_min     2.49
_cell_measurement_theta_max     21.52
_cell_measurement_temperature     296(2)
_exptl_crystal_description     plate
_exptl_crystal_colour     colourless
_exptl_crystal_size_max     0.57
_exptl_crystal_size_mid     0.29
_exptl_crystal_size_min     0.07
_exptl_crystal_density_diffrn     1.515
_exptl_crystal_density_meas     ?
_exptl_crystal_density_method     'not measured'
_exptl_crystal_F_000     1888
_exptl_absorpt_coefficient_mu     1.264
_exptl_absorpt_correction_type     multi-scan
_exptl_absorpt_process_details     '(SADABS; Sheldrick, 1996)'
_exptl_absorpt_correction_T_min     0.5327
_exptl_absorpt_correction_T_max     0.9223
_exptl_special_details
;
;
_diffrn_ambient_temperature     296(2)
_diffrn_radiation_type     MoK\a
_diffrn_radiation_wavelength     0.71073
_diffrn_radiation_source     'fine-focus sealed tube'
_diffrn_radiation_monochromator     graphite
_diffrn_measurement_device_type     'Bruker APEXII CCD'
_diffrn_measurement_method     '\f and \w scans'
_diffrn_detector_area_resol_mean     ?
_diffrn_reflns_number     32617
_diffrn_reflns_av_R_equivalents     0.0590
_diffrn_reflns_av_sigmaI/netI     0.0478
_diffrn_reflns_theta_min     1.25
_diffrn_reflns_theta_max     25.00
_diffrn_reflns_theta_full     25.00
_diffrn_measured_fraction_theta_max     1.000
_diffrn_measured_fraction_theta_full     1.000
_diffrn_reflns_limit_h_min     -11
_diffrn_reflns_limit_h_max     11
_diffrn_reflns_limit_k_min     -38
_diffrn_reflns_limit_k_max     38
_diffrn_reflns_limit_l_min     -15
_diffrn_reflns_limit_l_max     15
_diffrn_standards_number     0
_diffrn_standards_interval_count     ?
_diffrn_standards_interval_time     ?
_diffrn_standards_decay_%     ?
_refine_special_details
;
Refinement of <i>F</i>^2^ against ALL reflections. The weighted <i>R</i>-factor
wR and goodness of fit <i>S</i> are based on <i>F</i>^2^, conventional
<i>R</i>-factors <i>R</i> are based on <i>F</i>, with <i>F</i> set to zero for
negative <i>F</i>^2^. The threshold expression of <i>F</i>^2^ >
\s(<i>F</i>^2^) is used only for calculating <i>R</i>-factors(gt) etc. and is
not relevant to the choice of reflections for refinement. <i>R</i>-factors
based on <i>F</i>^2^ are statistically about twice as large as those based on
<i>F</i>, and <i>R</i>- factors based on ALL data will be even larger.
;
_reflns_number_total     7269
_reflns_number_gt     5389
_reflns_threshold_expression     I>2\s(I)
_refine_ls_structure_factor_coef     Fsqd
_refine_ls_matrix_type     full
_refine_ls_R_factor_all     0.0561
_refine_ls_R_factor_gt     0.0331
_refine_ls_wR_factor_gt     0.0591
_refine_ls_wR_factor_ref     0.0666
_refine_ls_goodness_of_fit_ref     1.007
_refine_ls_restrained_S_all     1.007
_refine_ls_number_reflns     7269
_refine_ls_number_parameters     491
_refine_ls_number_restraints     0
_refine_ls_hydrogen_treatment     constr
_refine_ls_weighting_scheme     calc
_refine_ls_weighting_details
                 'calc w=1/[\s^2^(Fo^2^)+(0.0384P)^2^] where P=(Fo^2^+2Fc^2^)/3'
_atom_sites_solution_hydrogens     geom
_atom_sites_solution_primary     direct
_atom_sites_solution_secondary     difmap
_refine_ls_shift/su_max     0.002
_refine_ls_shift/su_mean     0.000
_refine_diff_density_max     0.289
_refine_diff_density_min     -0.384
_refine_ls_extinction_method     none
_refine_ls_extinction_coef     ?
loop_
    _atom_type_symbol
    _atom_type_description
    _atom_type_scat_dispersion_real
    _atom_type_scat_dispersion_imag
    _atom_type_scat_source
    'C' 'C' 0.0033 0.0016
                         'International Tables Vol C Tables 4.2.6.8 and 6.1.1.4'
    'H' 'H' 0.0000 0.0000
                         'International Tables Vol C Tables 4.2.6.8 and 6.1.1.4'
    'N' 'N' 0.0061 0.0033
                         'International Tables Vol C Tables 4.2.6.8 and 6.1.1.4'
    'O' 'O' 0.0106 0.0060
                         'International Tables Vol C Tables 4.2.6.8 and 6.1.1.4'
    'Sn' 'Sn' -0.6537 1.4246
                         'International Tables Vol C Tables 4.2.6.8 and 6.1.1.4'
_computing_data_collection     'APEX2 (Bruker, 2007)'
_computing_cell_refinement     'SAINT (Bruker, 2007)'
_computing_data_reduction     'SAINT (Bruker, 2007)'
_computing_structure_solution     'SHELXS97 (Sheldrick, 2008)'
_computing_structure_refinement     'SHELXL97 (Sheldrick, 2008)'
_computing_molecular_graphics     'X-SEED (Barbour, 2001)'
_computing_publication_material     'publCIF (Westrip, 2010)'
loop_
    _atom_site_type_symbol
    _atom_site_label
    _atom_site_fract_x
    _atom_site_fract_y
    _atom_site_fract_z
    _atom_site_U_iso_or_equiv
    _atom_site_adp_type
    _atom_site_calc_flag
    _atom_site_refinement_flags
    _atom_site_occupancy
    _atom_site_disorder_assembly
    _atom_site_disorder_group
    Sn Sn1 -0.08099(3) 0.238659(8) 0.55511(2) 0.03786(8) Uani d . 1 . .
    O O1 0.1356(3) 0.21752(8) 0.5281(2) 0.0490(7) Uani d . 1 . .
    O O2 0.1106(3) 0.26740(8) 0.6384(2) 0.0506(7) Uani d . 1 . .
    O O3 -0.1368(3) 0.19069(8) 0.4356(2) 0.0541(7) Uani d . 1 . .
    O O4 -0.3065(3) 0.22409(9) 0.5023(2) 0.0549(8) Uani d . 1 . .
    N N1 -0.1946(3) 0.28823(10) 0.6576(2) 0.0420(8) Uani d . 1 . .
    C C1 -0.0743(4) 0.28432(11) 0.4375(3) 0.0361(9) Uani d . 1 . .
    C C2 0.0447(4) 0.29306(12) 0.3865(3) 0.0429(10) Uani d . 1 . .
    H H2 0.1236 0.2781 0.4023 0.051 Uiso calc R 1 . .
    C C3 0.0489(4) 0.32350(13) 0.3129(3) 0.0507(11) Uani d . 1 . .
    H H3 0.1297 0.3286 0.2787 0.061 Uiso calc R 1 . .
    C C4 -0.0656(5) 0.34623(13) 0.2901(3) 0.0537(11) Uani d . 1 . .
    H H4 -0.0622 0.3674 0.2422 0.064 Uiso calc R 1 . .
    C C5 -0.1860(5) 0.33760(14) 0.3386(3) 0.0630(13) Uani d . 1 . .
    H H5 -0.2649 0.3524 0.3220 0.076 Uiso calc R 1 . .
    C C6 -0.1896(4) 0.30704(13) 0.4118(3) 0.0566(12) Uani d . 1 . .
    H H6 -0.2713 0.3016 0.4445 0.068 Uiso calc R 1 . .
    C C7 -0.0925(4) 0.19671(12) 0.6810(3) 0.0419(10) Uani d . 1 . .
    C C8 -0.0622(4) 0.20869(14) 0.7815(3) 0.0567(12) Uani d . 1 . .
    H H8 -0.0408 0.2359 0.7953 0.068 Uiso calc R 1 . .
    C C9 -0.0632(4) 0.18058(18) 0.8627(4) 0.0670(14) Uani d . 1 . .
    H H9 -0.0447 0.1891 0.9303 0.080 Uiso calc R 1 . .
    C C10 -0.0917(5) 0.14038(17) 0.8421(4) 0.0723(15) Uani d . 1 . .
    H H10 -0.0897 0.1214 0.8957 0.087 Uiso calc R 1 . .
    C C11 -0.1229(5) 0.12801(14) 0.7439(4) 0.0751(15) Uani d . 1 . .
    H H11 -0.1441 0.1008 0.7305 0.090 Uiso calc R 1 . .
    C C12 -0.1230(5) 0.15597(13) 0.6642(3) 0.0582(12) Uani d . 1 . .
    H H12 -0.1442 0.1472 0.5972 0.070 Uiso calc R 1 . .
    C C13 -0.1427(4) 0.32547(13) 0.6701(3) 0.0530(11) Uani d . 1 . .
    H H13 -0.0601 0.3315 0.6393 0.064 Uiso calc R 1 . .
    C C14 -0.2047(5) 0.35533(15) 0.7259(4) 0.0701(14) Uani d . 1 . .
    H H14 -0.1663 0.3813 0.7318 0.084 Uiso calc R 1 . .
    C C15 -0.3252(6) 0.34605(18) 0.7731(4) 0.0755(16) Uani d . 1 . .
    H H15 -0.3695 0.3656 0.8123 0.091 Uiso calc R 1 . .
    C C16 -0.3790(5) 0.30764(17) 0.7615(4) 0.0688(14) Uani d . 1 . .
    H H16 -0.4602 0.3006 0.7930 0.083 Uiso calc R 1 . .
    C C17 -0.3118(4) 0.27970(14) 0.7030(3) 0.0528(11) Uani d . 1 . .
    H H17 -0.3493 0.2537 0.6946 0.063 Uiso calc R 1 . .
    C C18 0.1870(4) 0.24260(13) 0.5926(3) 0.0463(10) Uani d . 1 . .
    C C19 0.3381(4) 0.24312(15) 0.6149(4) 0.0809(16) Uani d . 1 . .
    H H19A 0.3853 0.2345 0.5545 0.121 Uiso calc R 1 . .
    H H19B 0.3597 0.2249 0.6712 0.121 Uiso calc R 1 . .
    H H19C 0.3664 0.2703 0.6333 0.121 Uiso calc R 1 . .
    C C20 -0.2642(5) 0.19806(14) 0.4401(3) 0.0535(12) Uani d . 1 . .
    C C21 -0.3630(5) 0.17626(16) 0.3673(4) 0.0805(16) Uani d . 1 . .
    H H21A -0.4542 0.1785 0.3927 0.121 Uiso calc R 1 . .
    H H21B -0.3379 0.1479 0.3629 0.121 Uiso calc R 1 . .
    H H21C -0.3598 0.1885 0.2999 0.121 Uiso calc R 1 . .
    Sn Sn2 0.30045(2) 0.002342(8) 0.745640(19) 0.03527(8) Uani d . 1 . .
    O O5 0.3221(3) -0.03640(8) 0.5930(2) 0.0504(7) Uani d . 1 . .
    O O6 0.1207(3) -0.01786(9) 0.6446(2) 0.0498(7) Uani d . 1 . .
    O O7 0.3408(3) 0.03830(8) 0.8982(2) 0.0550(8) Uani d . 1 . .
    O O8 0.1310(3) 0.02980(9) 0.8407(2) 0.0535(7) Uani d . 1 . .
    N N2 0.5450(3) -0.00126(10) 0.7521(3) 0.0450(8) Uani d . 1 . .
    C C22 0.3157(4) 0.05580(11) 0.6515(3) 0.0364(9) Uani d . 1 . .
    C C23 0.2074(4) 0.08331(12) 0.6459(3) 0.0486(11) Uani d . 1 . .
    H H23 0.1305 0.0787 0.6851 0.058 Uiso calc R 1 . .
    C C24 0.2118(4) 0.11739(12) 0.5835(3) 0.0533(11) Uani d . 1 . .
    H H24 0.1387 0.1356 0.5814 0.064 Uiso calc R 1 . .
    C C25 0.3232(5) 0.12439(13) 0.5249(3) 0.0559(12) Uani d . 1 . .
    H H25 0.3266 0.1476 0.4834 0.067 Uiso calc R 1 . .
    C C26 0.4303(5) 0.09725(14) 0.5269(3) 0.0621(13) Uani d . 1 . .
    H H26 0.5057 0.1019 0.4861 0.075 Uiso calc R 1 . .
    C C27 0.4263(4) 0.06299(13) 0.5897(3) 0.0517(11) Uani d . 1 . .
    H H27 0.4990 0.0446 0.5904 0.062 Uiso calc R 1 . .
    C C28 0.2980(4) -0.05365(11) 0.8314(3) 0.0397(9) Uani d . 1 . .
    C C29 0.3981(4) -0.06247(13) 0.9064(3) 0.0539(11) Uani d . 1 . .
    H H29 0.4661 -0.0433 0.9218 0.065 Uiso calc R 1 . .
    C C30 0.3979(5) -0.09943(15) 0.9587(3) 0.0608(13) Uani d . 1 . .
    H H30 0.4662 -0.1050 1.0084 0.073 Uiso calc R 1 . .
    C C31 0.2995(5) -0.12750(15) 0.9381(4) 0.0661(13) Uani d . 1 . .
    H H31 0.3004 -0.1523 0.9732 0.079 Uiso calc R 1 . .
    C C32 0.1997(6) -0.11938(15) 0.8666(4) 0.0788(16) Uani d . 1 . .
    H H32 0.1312 -0.1386 0.8531 0.095 Uiso calc R 1 . .
    C C33 0.1988(5) -0.08257(14) 0.8130(4) 0.0681(14) Uani d . 1 . .
    H H33 0.1295 -0.0775 0.7638 0.082 Uiso calc R 1 . .
    C C34 0.6104(4) -0.02641(13) 0.6902(4) 0.0591(12) Uani d . 1 . .
    H H34 0.5591 -0.0433 0.6461 0.071 Uiso calc R 1 . .
    C C35 0.7505(5) -0.02857(17) 0.6884(5) 0.0839(17) Uani d . 1 . .
    H H35 0.7932 -0.0461 0.6427 0.101 Uiso calc R 1 . .
    C C36 0.8260(5) -0.00474(19) 0.7544(5) 0.092(2) Uani d . 1 . .
    H H36 0.9213 -0.0061 0.7552 0.111 Uiso calc R 1 . .
    C C37 0.7620(5) 0.02105(18) 0.8191(5) 0.0818(17) Uani d . 1 . .
    H H37 0.8120 0.0375 0.8650 0.098 Uiso calc R 1 . .
    C C38 0.6208(4) 0.02225(14) 0.8152(4) 0.0613(12) Uani d . 1 . .
    H H38 0.5765 0.0403 0.8586 0.074 Uiso calc R 1 . .
    C C39 0.1937(5) -0.03631(12) 0.5796(3) 0.0486(11) Uani d . 1 . .
    C C40 0.1267(6) -0.05751(16) 0.4898(4) 0.0949(19) Uani d . 1 . .
    H H40A 0.1922 -0.0613 0.4366 0.142 Uiso calc R 1 . .
    H H40B 0.0517 -0.0412 0.4634 0.142 Uiso calc R 1 . .
    H H40C 0.0931 -0.0836 0.5115 0.142 Uiso calc R 1 . .
    C C41 0.2146(5) 0.04391(13) 0.9085(3) 0.0541(12) Uani d . 1 . .
    C C42 0.1632(6) 0.06754(16) 0.9989(3) 0.0914(19) Uani d . 1 . .
    H H42A 0.0770 0.0564 1.0192 0.137 Uiso calc R 1 . .
    H H42B 0.1512 0.0957 0.9797 0.137 Uiso calc R 1 . .
    H H42C 0.2285 0.0656 1.0557 0.137 Uiso calc R 1 . .
loop_
    _atom_site_aniso_label
    _atom_site_aniso_U_11
    _atom_site_aniso_U_22
    _atom_site_aniso_U_33
    _atom_site_aniso_U_12
    _atom_site_aniso_U_13
    _atom_site_aniso_U_23
    Sn1 0.03559(15) 0.03860(16) 0.03957(16) -0.00013(12) 0.00445(11) 0.00538(12)
    O1 0.0409(16) 0.0492(18) 0.0568(19) 0.0040(14) 0.0035(14) 0.0052(14)
    O2 0.0454(17) 0.0497(18) 0.0567(19) 0.0005(14) -0.0009(14) 0.0027(14)
    O3 0.0514(19) 0.0558(19) 0.0555(19) -0.0115(15) 0.0057(15) -0.0031(14)
    O4 0.0430(17) 0.065(2) 0.056(2) -0.0068(15) 0.0027(14) 0.0017(16)
    N1 0.044(2) 0.042(2) 0.040(2) 0.0020(16) 0.0037(16) 0.0024(15)
    C1 0.037(2) 0.040(2) 0.032(2) 0.0012(18) -0.0010(17) 0.0015(16)
    C2 0.036(2) 0.048(3) 0.044(3) 0.0013(19) 0.0022(19) 0.0003(19)
    C3 0.047(3) 0.059(3) 0.046(3) -0.009(2) 0.002(2) 0.011(2)
    C4 0.070(3) 0.048(3) 0.042(3) -0.005(2) -0.003(2) 0.016(2)
    C5 0.058(3) 0.068(3) 0.063(3) 0.021(2) 0.005(2) 0.023(3)
    C6 0.046(3) 0.067(3) 0.057(3) 0.014(2) 0.015(2) 0.020(2)
    C7 0.040(2) 0.041(3) 0.045(3) 0.0058(19) 0.0096(19) 0.0047(19)
    C8 0.051(3) 0.065(3) 0.054(3) -0.004(2) -0.001(2) 0.011(2)
    C9 0.054(3) 0.099(4) 0.047(3) 0.006(3) -0.003(2) 0.019(3)
    C10 0.068(3) 0.076(4) 0.075(4) 0.026(3) 0.027(3) 0.040(3)
    C11 0.098(4) 0.044(3) 0.086(4) 0.018(3) 0.037(3) 0.021(3)
    C12 0.078(3) 0.043(3) 0.054(3) 0.010(2) 0.022(2) 0.000(2)
    C13 0.053(3) 0.051(3) 0.056(3) 0.004(2) 0.002(2) 0.000(2)
    C14 0.078(4) 0.052(3) 0.079(4) 0.013(3) -0.005(3) -0.014(3)
    C15 0.080(4) 0.090(4) 0.056(3) 0.036(3) -0.003(3) -0.024(3)
    C16 0.060(3) 0.095(4) 0.052(3) 0.013(3) 0.007(2) -0.006(3)
    C17 0.049(3) 0.061(3) 0.049(3) 0.004(2) 0.012(2) 0.008(2)
    C18 0.038(2) 0.048(3) 0.053(3) -0.001(2) -0.003(2) 0.025(2)
    C19 0.040(3) 0.088(4) 0.114(4) 0.006(3) -0.013(3) 0.022(3)
    C20 0.058(3) 0.056(3) 0.046(3) -0.025(2) -0.003(2) 0.011(2)
    C21 0.081(4) 0.098(4) 0.062(3) -0.040(3) -0.015(3) -0.001(3)
    Sn2 0.03129(14) 0.03723(16) 0.03719(15) 0.00157(12) -0.00107(11)
                                                                    -0.00432(12)
    O5 0.0536(19) 0.0474(18) 0.0504(18) 0.0029(14) 0.0036(14) -0.0118(13)
    O6 0.0387(16) 0.0607(19) 0.0496(18) -0.0053(14) -0.0063(14) -0.0022(15)
    O7 0.057(2) 0.057(2) 0.0508(18) 0.0061(15) -0.0069(15) -0.0132(14)
    O8 0.0469(18) 0.067(2) 0.0473(18) 0.0136(15) 0.0049(14) -0.0012(15)
    N2 0.0338(18) 0.044(2) 0.057(2) 0.0029(16) -0.0019(16) 0.0013(17)
    C22 0.037(2) 0.035(2) 0.037(2) 0.0041(17) -0.0048(18) -0.0057(17)
    C23 0.042(2) 0.048(3) 0.055(3) -0.001(2) -0.005(2) -0.003(2)
    C24 0.053(3) 0.040(3) 0.066(3) 0.009(2) -0.010(2) 0.004(2)
    C25 0.080(3) 0.042(3) 0.046(3) 0.006(2) -0.005(2) 0.006(2)
    C26 0.076(3) 0.059(3) 0.053(3) 0.005(3) 0.025(2) 0.005(2)
    C27 0.056(3) 0.048(3) 0.052(3) 0.017(2) 0.014(2) 0.004(2)
    C28 0.044(2) 0.037(2) 0.039(2) 0.0005(19) 0.0048(19) 0.0002(17)
    C29 0.055(3) 0.054(3) 0.052(3) -0.002(2) -0.005(2) 0.004(2)
    C30 0.062(3) 0.066(3) 0.054(3) 0.013(3) -0.002(2) 0.015(2)
    C31 0.084(4) 0.055(3) 0.060(3) 0.006(3) 0.010(3) 0.015(2)
    C32 0.097(4) 0.056(3) 0.082(4) -0.032(3) -0.012(3) 0.017(3)
    C33 0.067(3) 0.067(3) 0.070(3) -0.018(3) -0.021(3) 0.017(3)
    C34 0.043(3) 0.057(3) 0.079(3) 0.011(2) 0.007(2) -0.002(2)
    C35 0.046(3) 0.091(4) 0.115(5) 0.020(3) 0.017(3) 0.016(4)
    C36 0.037(3) 0.116(6) 0.124(6) 0.003(3) 0.006(3) 0.046(4)
    C37 0.047(3) 0.090(4) 0.107(5) -0.027(3) -0.019(3) 0.026(4)
    C38 0.047(3) 0.063(3) 0.074(3) -0.009(2) -0.003(2) 0.000(3)
    C39 0.062(3) 0.039(3) 0.043(3) -0.009(2) -0.009(2) 0.0013(19)
    C40 0.129(5) 0.091(4) 0.063(4) -0.030(4) -0.028(3) -0.024(3)
    C41 0.072(3) 0.048(3) 0.042(3) 0.018(2) 0.002(2) 0.004(2)
    C42 0.138(5) 0.092(4) 0.044(3) 0.050(4) 0.009(3) -0.015(3)
_geom_special_details
;
 All esds (except the esd in the dihedral angle between two l.s. planes)
 are estimated using the full covariance matrix.  The cell esds are taken
 into account individually in the estimation of esds in distances, angles
 and torsion angles; correlations between esds in cell parameters are only
 used when they are defined by crystal symmetry.  An approximate (isotropic)
 treatment of cell esds is used for estimating esds involving l.s. planes.
;
loop_
    _geom_bond_atom_site_label_1
    _geom_bond_atom_site_label_2
    _geom_bond_site_symmetry_2
    _geom_bond_distance
    _geom_bond_publ_flag
    Sn1 C1 . 2.133(4) ?
    Sn1 C7 . 2.134(4) ?
    Sn1 O3 . 2.257(3) ?
    Sn1 O1 . 2.260(3) ?
    Sn1 O2 . 2.328(3) ?
    Sn1 O4 . 2.334(3) ?
    Sn1 N1 . 2.387(3) ?
    Sn1 C18 . 2.649(4) ?
    Sn1 C20 . 2.649(4) ?
    O1 C18 . 1.263(5) ?
    O2 C18 . 1.261(5) ?
    O3 C20 . 1.269(5) ?
    O4 C20 . 1.250(5) ?
    N1 C13 . 1.327(5) ?
    N1 C17 . 1.330(5) ?
    C1 C6 . 1.381(5) ?
    C1 C2 . 1.381(5) ?
    C2 C3 . 1.379(5) ?
    C2 H2 . 0.9300 ?
    C3 C4 . 1.367(5) ?
    C3 H3 . 0.9300 ?
    C4 C5 . 1.377(6) ?
    C4 H4 . 0.9300 ?
    C5 C6 . 1.377(5) ?
    C5 H5 . 0.9300 ?
    C6 H6 . 0.9300 ?
    C7 C8 . 1.380(5) ?
    C7 C12 . 1.381(5) ?
    C8 C9 . 1.395(6) ?
    C8 H8 . 0.9300 ?
    C9 C10 . 1.368(7) ?
    C9 H9 . 0.9300 ?
    C10 C11 . 1.358(7) ?
    C10 H10 . 0.9300 ?
    C11 C12 . 1.378(6) ?
    C11 H11 . 0.9300 ?
    C12 H12 . 0.9300 ?
    C13 C14 . 1.365(6) ?
    C13 H13 . 0.9300 ?
    C14 C15 . 1.374(7) ?
    C14 H14 . 0.9300 ?
    C15 C16 . 1.368(7) ?
    C15 H15 . 0.9300 ?
    C16 C17 . 1.366(6) ?
    C16 H16 . 0.9300 ?
    C17 H17 . 0.9300 ?
    C18 C19 . 1.494(5) ?
    C19 H19A . 0.9600 ?
    C19 H19B . 0.9600 ?
    C19 H19C . 0.9600 ?
    C20 C21 . 1.507(5) ?
    C21 H21A . 0.9600 ?
    C21 H21B . 0.9600 ?
    C21 H21C . 0.9600 ?
    Sn2 C22 . 2.138(4) ?
    Sn2 C28 . 2.141(4) ?
    Sn2 O6 . 2.255(2) ?
    Sn2 O8 . 2.273(3) ?
    Sn2 O7 . 2.320(3) ?
    Sn2 O5 . 2.359(2) ?
    Sn2 N2 . 2.388(3) ?
    Sn2 C41 . 2.661(4) ?
    O5 C39 . 1.260(5) ?
    O6 C39 . 1.270(5) ?
    O7 C41 . 1.256(5) ?
    O8 C41 . 1.267(5) ?
    N2 C34 . 1.324(5) ?
    N2 C38 . 1.330(5) ?
    C22 C27 . 1.381(5) ?
    C22 C23 . 1.388(5) ?
    C23 C24 . 1.377(5) ?
    C23 H23 . 0.9300 ?
    C24 C25 . 1.362(6) ?
    C24 H24 . 0.9300 ?
    C25 C26 . 1.371(6) ?
    C25 H25 . 0.9300 ?
    C26 C27 . 1.385(5) ?
    C26 H26 . 0.9300 ?
    C27 H27 . 0.9300 ?
    C28 C33 . 1.369(5) ?
    C28 C29 . 1.387(5) ?
    C29 C30 . 1.385(6) ?
    C29 H29 . 0.9300 ?
    C30 C31 . 1.349(6) ?
    C30 H30 . 0.9300 ?
    C31 C32 . 1.350(6) ?
    C31 H31 . 0.9300 ?
    C32 C33 . 1.389(6) ?
    C32 H32 . 0.9300 ?
    C33 H33 . 0.9300 ?
    C34 C35 . 1.370(6) ?
    C34 H34 . 0.9300 ?
    C35 C36 . 1.357(7) ?
    C35 H35 . 0.9300 ?
    C36 C37 . 1.353(8) ?
    C36 H36 . 0.9300 ?
    C37 C38 . 1.378(6) ?
    C37 H37 . 0.9300 ?
    C38 H38 . 0.9300 ?
    C39 C40 . 1.486(5) ?
    C40 H40A . 0.9600 ?
    C40 H40B . 0.9600 ?
    C40 H40C . 0.9600 ?
    C41 C42 . 1.500(6) ?
    C42 H42A . 0.9600 ?
    C42 H42B . 0.9600 ?
    C42 H42C . 0.9600 ?
loop_
    _geom_angle_atom_site_label_1
    _geom_angle_atom_site_label_2
    _geom_angle_atom_site_label_3
    _geom_angle_site_symmetry_1
    _geom_angle_site_symmetry_3
    _geom_angle
    _geom_angle_publ_flag
    C1 Sn1 C7 . . 175.45(14) ?
    C1 Sn1 O3 . . 90.59(12) ?
    C7 Sn1 O3 . . 93.34(13) ?
    C1 Sn1 O1 . . 93.22(12) ?
    C7 Sn1 O1 . . 89.49(12) ?
    O3 Sn1 O1 . . 83.69(11) ?
    C1 Sn1 O2 . . 90.37(11) ?
    C7 Sn1 O2 . . 88.06(13) ?
    O3 Sn1 O2 . . 140.50(10) ?
    O1 Sn1 O2 . . 56.84(10) ?
    C1 Sn1 O4 . . 88.99(12) ?
    C7 Sn1 O4 . . 91.25(13) ?
    O3 Sn1 O4 . . 56.72(10) ?
    O1 Sn1 O4 . . 140.38(11) ?
    O2 Sn1 O4 . . 162.77(10) ?
    C1 Sn1 N1 . . 86.82(12) ?
    C7 Sn1 N1 . . 88.72(13) ?
    O3 Sn1 N1 . . 138.17(11) ?
    O1 Sn1 N1 . . 138.13(11) ?
    O2 Sn1 N1 . . 81.30(10) ?
    O4 Sn1 N1 . . 81.48(11) ?
    C1 Sn1 C18 . . 92.64(13) ?
    C7 Sn1 C18 . . 88.00(13) ?
    O3 Sn1 C18 . . 112.11(13) ?
    O1 Sn1 C18 . . 28.43(11) ?
    O2 Sn1 C18 . . 28.42(11) ?
    O4 Sn1 C18 . . 168.76(13) ?
    N1 Sn1 C18 . . 109.71(13) ?
    C1 Sn1 C20 . . 89.13(13) ?
    C7 Sn1 C20 . . 93.23(14) ?
    O3 Sn1 C20 . . 28.58(12) ?
    O1 Sn1 C20 . . 112.27(14) ?
    O2 Sn1 C20 . . 169.05(14) ?
    O4 Sn1 C20 . . 28.15(12) ?
    N1 Sn1 C20 . . 109.59(14) ?
    C18 Sn1 C20 . . 140.70(16) ?
    C18 O1 Sn1 . . 93.2(2) ?
    C18 O2 Sn1 . . 90.1(2) ?
    C20 O3 Sn1 . . 93.1(3) ?
    C20 O4 Sn1 . . 90.1(3) ?
    C13 N1 C17 . . 118.0(4) ?
    C13 N1 Sn1 . . 120.6(3) ?
    C17 N1 Sn1 . . 121.4(3) ?
    C6 C1 C2 . . 117.7(4) ?
    C6 C1 Sn1 . . 120.4(3) ?
    C2 C1 Sn1 . . 121.9(3) ?
    C3 C2 C1 . . 121.4(4) ?
    C3 C2 H2 . . 119.3 ?
    C1 C2 H2 . . 119.3 ?
    C4 C3 C2 . . 120.0(4) ?
    C4 C3 H3 . . 120.0 ?
    C2 C3 H3 . . 120.0 ?
    C3 C4 C5 . . 119.6(4) ?
    C3 C4 H4 . . 120.2 ?
    C5 C4 H4 . . 120.2 ?
    C6 C5 C4 . . 120.0(4) ?
    C6 C5 H5 . . 120.0 ?
    C4 C5 H5 . . 120.0 ?
    C5 C6 C1 . . 121.2(4) ?
    C5 C6 H6 . . 119.4 ?
    C1 C6 H6 . . 119.4 ?
    C8 C7 C12 . . 117.5(4) ?
    C8 C7 Sn1 . . 121.4(3) ?
    C12 C7 Sn1 . . 121.0(3) ?
    C7 C8 C9 . . 121.0(5) ?
    C7 C8 H8 . . 119.5 ?
    C9 C8 H8 . . 119.5 ?
    C10 C9 C8 . . 119.5(5) ?
    C10 C9 H9 . . 120.2 ?
    C8 C9 H9 . . 120.2 ?
    C11 C10 C9 . . 120.4(4) ?
    C11 C10 H10 . . 119.8 ?
    C9 C10 H10 . . 119.8 ?
    C10 C11 C12 . . 119.8(5) ?
    C10 C11 H11 . . 120.1 ?
    C12 C11 H11 . . 120.1 ?
    C11 C12 C7 . . 121.8(5) ?
    C11 C12 H12 . . 119.1 ?
    C7 C12 H12 . . 119.1 ?
    N1 C13 C14 . . 123.2(4) ?
    N1 C13 H13 . . 118.4 ?
    C14 C13 H13 . . 118.4 ?
    C13 C14 C15 . . 118.3(5) ?
    C13 C14 H14 . . 120.8 ?
    C15 C14 H14 . . 120.8 ?
    C16 C15 C14 . . 119.0(5) ?
    C16 C15 H15 . . 120.5 ?
    C14 C15 H15 . . 120.5 ?
    C17 C16 C15 . . 119.1(5) ?
    C17 C16 H16 . . 120.5 ?
    C15 C16 H16 . . 120.5 ?
    N1 C17 C16 . . 122.5(5) ?
    N1 C17 H17 . . 118.8 ?
    C16 C17 H17 . . 118.8 ?
    O2 C18 O1 . . 119.9(4) ?
    O2 C18 C19 . . 119.7(4) ?
    O1 C18 C19 . . 120.4(4) ?
    O2 C18 Sn1 . . 61.5(2) ?
    O1 C18 Sn1 . . 58.4(2) ?
    C19 C18 Sn1 . . 177.8(3) ?
    C18 C19 H19A . . 109.5 ?
    C18 C19 H19B . . 109.5 ?
    H19A C19 H19B . . 109.5 ?
    C18 C19 H19C . . 109.5 ?
    H19A C19 H19C . . 109.5 ?
    H19B C19 H19C . . 109.5 ?
    O4 C20 O3 . . 120.1(4) ?
    O4 C20 C21 . . 120.5(5) ?
    O3 C20 C21 . . 119.4(5) ?
    O4 C20 Sn1 . . 61.8(2) ?
    O3 C20 Sn1 . . 58.3(2) ?
    C21 C20 Sn1 . . 175.5(3) ?
    C20 C21 H21A . . 109.5 ?
    C20 C21 H21B . . 109.5 ?
    H21A C21 H21B . . 109.5 ?
    C20 C21 H21C . . 109.5 ?
    H21A C21 H21C . . 109.5 ?
    H21B C21 H21C . . 109.5 ?
    C22 Sn2 C28 . . 175.00(14) ?
    C22 Sn2 O6 . . 88.61(12) ?
    C28 Sn2 O6 . . 91.65(12) ?
    C22 Sn2 O8 . . 92.76(12) ?
    C28 Sn2 O8 . . 92.23(12) ?
    O6 Sn2 O8 . . 82.10(11) ?
    C22 Sn2 O7 . . 93.23(12) ?
    C28 Sn2 O7 . . 89.88(12) ?
    O6 Sn2 O7 . . 138.65(10) ?
    O8 Sn2 O7 . . 56.55(10) ?
    C22 Sn2 O5 . . 87.36(11) ?
    C28 Sn2 O5 . . 88.62(12) ?
    O6 Sn2 O5 . . 56.34(10) ?
    O8 Sn2 O5 . . 138.43(10) ?
    O7 Sn2 O5 . . 164.99(10) ?
    C22 Sn2 N2 . . 88.55(12) ?
    C28 Sn2 N2 . . 88.04(13) ?
    O6 Sn2 N2 . . 139.96(11) ?
    O8 Sn2 N2 . . 137.93(11) ?
    O7 Sn2 N2 . . 81.39(11) ?
    O5 Sn2 N2 . . 83.64(11) ?
    C22 Sn2 C41 . . 93.49(13) ?
    C28 Sn2 C41 . . 91.10(13) ?
    O6 Sn2 C41 . . 110.48(13) ?
    O8 Sn2 C41 . . 28.39(11) ?
    O7 Sn2 C41 . . 28.17(11) ?
    O5 Sn2 C41 . . 166.79(13) ?
    N2 Sn2 C41 . . 109.55(14) ?
    C39 O5 Sn2 . . 90.1(2) ?
    C39 O6 Sn2 . . 94.6(2) ?
    C41 O7 Sn2 . . 91.2(2) ?
    C41 O8 Sn2 . . 93.0(2) ?
    C34 N2 C38 . . 117.4(4) ?
    C34 N2 Sn2 . . 120.5(3) ?
    C38 N2 Sn2 . . 122.0(3) ?
    C27 C22 C23 . . 117.8(4) ?
    C27 C22 Sn2 . . 122.4(3) ?
    C23 C22 Sn2 . . 119.6(3) ?
    C24 C23 C22 . . 121.2(4) ?
    C24 C23 H23 . . 119.4 ?
    C22 C23 H23 . . 119.4 ?
    C25 C24 C23 . . 120.1(4) ?
    C25 C24 H24 . . 120.0 ?
    C23 C24 H24 . . 120.0 ?
    C24 C25 C26 . . 120.0(4) ?
    C24 C25 H25 . . 120.0 ?
    C26 C25 H25 . . 120.0 ?
    C25 C26 C27 . . 120.1(4) ?
    C25 C26 H26 . . 120.0 ?
    C27 C26 H26 . . 120.0 ?
    C22 C27 C26 . . 120.8(4) ?
    C22 C27 H27 . . 119.6 ?
    C26 C27 H27 . . 119.6 ?
    C33 C28 C29 . . 117.3(4) ?
    C33 C28 Sn2 . . 121.3(3) ?
    C29 C28 Sn2 . . 121.4(3) ?
    C30 C29 C28 . . 120.8(4) ?
    C30 C29 H29 . . 119.6 ?
    C28 C29 H29 . . 119.6 ?
    C31 C30 C29 . . 120.6(4) ?
    C31 C30 H30 . . 119.7 ?
    C29 C30 H30 . . 119.7 ?
    C32 C31 C30 . . 119.7(4) ?
    C32 C31 H31 . . 120.1 ?
    C30 C31 H31 . . 120.1 ?
    C31 C32 C33 . . 120.5(5) ?
    C31 C32 H32 . . 119.8 ?
    C33 C32 H32 . . 119.8 ?
    C28 C33 C32 . . 121.2(4) ?
    C28 C33 H33 . . 119.4 ?
    C32 C33 H33 . . 119.4 ?
    N2 C34 C35 . . 122.8(5) ?
    N2 C34 H34 . . 118.6 ?
    C35 C34 H34 . . 118.6 ?
    C36 C35 C34 . . 118.9(5) ?
    C36 C35 H35 . . 120.5 ?
    C34 C35 H35 . . 120.5 ?
    C37 C36 C35 . . 119.6(5) ?
    C37 C36 H36 . . 120.2 ?
    C35 C36 H36 . . 120.2 ?
    C36 C37 C38 . . 118.3(5) ?
    C36 C37 H37 . . 120.8 ?
    C38 C37 H37 . . 120.8 ?
    N2 C38 C37 . . 122.9(5) ?
    N2 C38 H38 . . 118.5 ?
    C37 C38 H38 . . 118.5 ?
    O5 C39 O6 . . 119.0(4) ?
    O5 C39 C40 . . 121.3(4) ?
    O6 C39 C40 . . 119.7(4) ?
    C39 C40 H40A . . 109.5 ?
    C39 C40 H40B . . 109.5 ?
    H40A C40 H40B . . 109.5 ?
    C39 C40 H40C . . 109.5 ?
    H40A C40 H40C . . 109.5 ?
    H40B C40 H40C . . 109.5 ?
    O7 C41 O8 . . 119.2(4) ?
    O7 C41 C42 . . 120.6(4) ?
    O8 C41 C42 . . 120.2(4) ?
    O7 C41 Sn2 . . 60.7(2) ?
    O8 C41 Sn2 . . 58.6(2) ?
    C42 C41 Sn2 . . 178.7(4) ?
    C41 C42 H42A . . 109.5 ?
    C41 C42 H42B . . 109.5 ?
    H42A C42 H42B . . 109.5 ?
    C41 C42 H42C . . 109.5 ?
    H42A C42 H42C . . 109.5 ?
    H42B C42 H42C . . 109.5 ?
loop_
    _geom_torsion_atom_site_label_1
    _geom_torsion_atom_site_label_2
    _geom_torsion_atom_site_label_3
    _geom_torsion_atom_site_label_4
    _geom_torsion_site_symmetry_1
    _geom_torsion_site_symmetry_2
    _geom_torsion_site_symmetry_3
    _geom_torsion_site_symmetry_4
    _geom_torsion
    _geom_torsion_publ_flag
    C1 Sn1 O1 C18 . . . . 89.6(2) ?
    C7 Sn1 O1 C18 . . . . -86.8(2) ?
    O3 Sn1 O1 C18 . . . . 179.8(2) ?
    O2 Sn1 O1 C18 . . . . 1.3(2) ?
    O4 Sn1 O1 C18 . . . . -178.1(2) ?
    N1 Sn1 O1 C18 . . . . 0.8(3) ?
    C20 Sn1 O1 C18 . . . . 180.0(2) ?
    C1 Sn1 O2 C18 . . . . -94.9(2) ?
    C7 Sn1 O2 C18 . . . . 89.4(2) ?
    O3 Sn1 O2 C18 . . . . -3.5(3) ?
    O1 Sn1 O2 C18 . . . . -1.3(2) ?
    O4 Sn1 O2 C18 . . . . 177.4(3) ?
    N1 Sn1 O2 C18 . . . . 178.4(2) ?
    C20 Sn1 O2 C18 . . . . -7.6(7) ?
    C1 Sn1 O3 C20 . . . . -87.1(2) ?
    C7 Sn1 O3 C20 . . . . 90.6(3) ?
    O1 Sn1 O3 C20 . . . . 179.7(2) ?
    O2 Sn1 O3 C20 . . . . -178.4(2) ?
    O4 Sn1 O3 C20 . . . . 1.3(2) ?
    N1 Sn1 O3 C20 . . . . -1.2(3) ?
    C18 Sn1 O3 C20 . . . . 179.8(2) ?
    C1 Sn1 O4 C20 . . . . 90.0(3) ?
    C7 Sn1 O4 C20 . . . . -94.5(3) ?
    O3 Sn1 O4 C20 . . . . -1.3(2) ?
    O1 Sn1 O4 C20 . . . . -3.8(3) ?
    O2 Sn1 O4 C20 . . . . 178.0(3) ?
    N1 Sn1 O4 C20 . . . . 177.0(3) ?
    C18 Sn1 O4 C20 . . . . -8.4(7) ?
    C1 Sn1 N1 C13 . . . . -50.5(3) ?
    C7 Sn1 N1 C13 . . . . 128.6(3) ?
    O3 Sn1 N1 C13 . . . . -137.8(3) ?
    O1 Sn1 N1 C13 . . . . 40.8(4) ?
    O2 Sn1 N1 C13 . . . . 40.4(3) ?
    O4 Sn1 N1 C13 . . . . -139.9(3) ?
    C18 Sn1 N1 C13 . . . . 41.2(3) ?
    C20 Sn1 N1 C13 . . . . -138.4(3) ?
    C1 Sn1 N1 C17 . . . . 128.8(3) ?
    C7 Sn1 N1 C17 . . . . -52.1(3) ?
    O3 Sn1 N1 C17 . . . . 41.5(4) ?
    O1 Sn1 N1 C17 . . . . -139.9(3) ?
    O2 Sn1 N1 C17 . . . . -140.3(3) ?
    O4 Sn1 N1 C17 . . . . 39.4(3) ?
    C18 Sn1 N1 C17 . . . . -139.5(3) ?
    C20 Sn1 N1 C17 . . . . 40.9(3) ?
    C7 Sn1 C1 C6 . . . . -58.1(19) ?
    O3 Sn1 C1 C6 . . . . 91.7(3) ?
    O1 Sn1 C1 C6 . . . . 175.4(3) ?
    O2 Sn1 C1 C6 . . . . -127.8(3) ?
    O4 Sn1 C1 C6 . . . . 35.0(3) ?
    N1 Sn1 C1 C6 . . . . -46.5(3) ?
    C18 Sn1 C1 C6 . . . . -156.1(3) ?
    C20 Sn1 C1 C6 . . . . 63.1(3) ?
    C7 Sn1 C1 C2 . . . . 120.1(17) ?
    O3 Sn1 C1 C2 . . . . -90.1(3) ?
    O1 Sn1 C1 C2 . . . . -6.4(3) ?
    O2 Sn1 C1 C2 . . . . 50.4(3) ?
    O4 Sn1 C1 C2 . . . . -146.8(3) ?
    N1 Sn1 C1 C2 . . . . 131.7(3) ?
    C18 Sn1 C1 C2 . . . . 22.0(3) ?
    C20 Sn1 C1 C2 . . . . -118.7(3) ?
    C6 C1 C2 C3 . . . . 0.3(6) ?
    Sn1 C1 C2 C3 . . . . -178.0(3) ?
    C1 C2 C3 C4 . . . . 1.1(6) ?
    C2 C3 C4 C5 . . . . -2.2(7) ?
    C3 C4 C5 C6 . . . . 1.9(7) ?
    C4 C5 C6 C1 . . . . -0.5(7) ?
    C2 C1 C6 C5 . . . . -0.6(6) ?
    Sn1 C1 C6 C5 . . . . 177.7(3) ?
    C1 Sn1 C7 C8 . . . . -32(2) ?
    O3 Sn1 C7 C8 . . . . 177.8(3) ?
    O1 Sn1 C7 C8 . . . . 94.1(3) ?
    O2 Sn1 C7 C8 . . . . 37.3(3) ?
    O4 Sn1 C7 C8 . . . . -125.5(3) ?
    N1 Sn1 C7 C8 . . . . -44.1(3) ?
    C18 Sn1 C7 C8 . . . . 65.7(3) ?
    C20 Sn1 C7 C8 . . . . -153.6(3) ?
    C1 Sn1 C7 C12 . . . . 151.2(17) ?
    O3 Sn1 C7 C12 . . . . 1.5(3) ?
    O1 Sn1 C7 C12 . . . . -82.2(3) ?
    O2 Sn1 C7 C12 . . . . -139.0(3) ?
    O4 Sn1 C7 C12 . . . . 58.2(3) ?
    N1 Sn1 C7 C12 . . . . 139.6(3) ?
    C18 Sn1 C7 C12 . . . . -110.6(3) ?
    C20 Sn1 C7 C12 . . . . 30.1(3) ?
    C12 C7 C8 C9 . . . . -0.3(6) ?
    Sn1 C7 C8 C9 . . . . -176.7(3) ?
    C7 C8 C9 C10 . . . . 1.4(7) ?
    C8 C9 C10 C11 . . . . -2.0(7) ?
    C9 C10 C11 C12 . . . . 1.4(8) ?
    C10 C11 C12 C7 . . . . -0.2(7) ?
    C8 C7 C12 C11 . . . . -0.3(6) ?
    Sn1 C7 C12 C11 . . . . 176.1(3) ?
    C17 N1 C13 C14 . . . . -0.8(6) ?
    Sn1 N1 C13 C14 . . . . 178.5(3) ?
    N1 C13 C14 C15 . . . . 1.3(7) ?
    C13 C14 C15 C16 . . . . -0.7(7) ?
    C14 C15 C16 C17 . . . . -0.3(7) ?
    C13 N1 C17 C16 . . . . -0.3(6) ?
    Sn1 N1 C17 C16 . . . . -179.6(3) ?
    C15 C16 C17 N1 . . . . 0.8(7) ?
    Sn1 O2 C18 O1 . . . . 2.2(4) ?
    Sn1 O2 C18 C19 . . . . -177.9(3) ?
    Sn1 O1 C18 O2 . . . . -2.2(4) ?
    Sn1 O1 C18 C19 . . . . 177.8(3) ?
    C1 Sn1 C18 O2 . . . . 85.9(2) ?
    C7 Sn1 C18 O2 . . . . -89.6(2) ?
    O3 Sn1 C18 O2 . . . . 177.6(2) ?
    O1 Sn1 C18 O2 . . . . 177.8(4) ?
    O4 Sn1 C18 O2 . . . . -176.0(5) ?
    N1 Sn1 C18 O2 . . . . -1.7(2) ?
    C20 Sn1 C18 O2 . . . . 177.7(2) ?
    C1 Sn1 C18 O1 . . . . -91.9(2) ?
    C7 Sn1 C18 O1 . . . . 92.6(2) ?
    O3 Sn1 C18 O1 . . . . -0.2(2) ?
    O2 Sn1 C18 O1 . . . . -177.8(4) ?
    O4 Sn1 C18 O1 . . . . 6.2(7) ?
    N1 Sn1 C18 O1 . . . . -179.5(2) ?
    C20 Sn1 C18 O1 . . . . 0.0(3) ?
    C1 Sn1 C18 C19 . . . . -150(10) ?
    C7 Sn1 C18 C19 . . . . 34(10) ?
    O3 Sn1 C18 C19 . . . . -58(10) ?
    O1 Sn1 C18 C19 . . . . -58(9) ?
    O2 Sn1 C18 C19 . . . . 124(10) ?
    O4 Sn1 C18 C19 . . . . -52(10) ?
    N1 Sn1 C18 C19 . . . . 122(10) ?
    C20 Sn1 C18 C19 . . . . -58(10) ?
    Sn1 O4 C20 O3 . . . . 2.3(4) ?
    Sn1 O4 C20 C21 . . . . -175.5(4) ?
    Sn1 O3 C20 O4 . . . . -2.4(4) ?
    Sn1 O3 C20 C21 . . . . 175.5(3) ?
    C1 Sn1 C20 O4 . . . . -89.5(3) ?
    C7 Sn1 C20 O4 . . . . 86.6(3) ?
    O3 Sn1 C20 O4 . . . . 177.7(4) ?
    O1 Sn1 C20 O4 . . . . 177.4(2) ?
    O2 Sn1 C20 O4 . . . . -176.9(5) ?
    N1 Sn1 C20 O4 . . . . -3.2(3) ?
    C18 Sn1 C20 O4 . . . . 177.4(2) ?
    C1 Sn1 C20 O3 . . . . 92.8(2) ?
    C7 Sn1 C20 O3 . . . . -91.1(2) ?
    O1 Sn1 C20 O3 . . . . -0.3(3) ?
    O2 Sn1 C20 O3 . . . . 5.4(7) ?
    O4 Sn1 C20 O3 . . . . -177.7(4) ?
    N1 Sn1 C20 O3 . . . . 179.1(2) ?
    C18 Sn1 C20 O3 . . . . -0.3(3) ?
    C1 Sn1 C20 C21 . . . . 32(5) ?
    C7 Sn1 C20 C21 . . . . -152(5) ?
    O3 Sn1 C20 C21 . . . . -61(5) ?
    O1 Sn1 C20 C21 . . . . -61(5) ?
    O2 Sn1 C20 C21 . . . . -56(5) ?
    O4 Sn1 C20 C21 . . . . 121(5) ?
    N1 Sn1 C20 C21 . . . . 118(5) ?
    C18 Sn1 C20 C21 . . . . -61(5) ?
    C22 Sn2 O5 C39 . . . . -90.3(2) ?
    C28 Sn2 O5 C39 . . . . 92.7(2) ?
    O6 Sn2 O5 C39 . . . . -0.2(2) ?
    O8 Sn2 O5 C39 . . . . 0.9(3) ?
    O7 Sn2 O5 C39 . . . . 177.1(3) ?
    N2 Sn2 O5 C39 . . . . -179.1(2) ?
    C41 Sn2 O5 C39 . . . . 3.8(6) ?
    C22 Sn2 O6 C39 . . . . 87.9(2) ?
    C28 Sn2 O6 C39 . . . . -87.1(2) ?
    O8 Sn2 O6 C39 . . . . -179.1(2) ?
    O7 Sn2 O6 C39 . . . . -178.8(2) ?
    O5 Sn2 O6 C39 . . . . 0.2(2) ?
    N2 Sn2 O6 C39 . . . . 1.9(3) ?
    C41 Sn2 O6 C39 . . . . -178.8(2) ?
    C22 Sn2 O7 C41 . . . . 91.4(3) ?
    C28 Sn2 O7 C41 . . . . -92.6(3) ?
    O6 Sn2 O7 C41 . . . . -0.2(3) ?
    O8 Sn2 O7 C41 . . . . 0.2(2) ?
    O5 Sn2 O7 C41 . . . . -176.8(3) ?
    N2 Sn2 O7 C41 . . . . 179.4(3) ?
    C22 Sn2 O8 C41 . . . . -92.2(3) ?
    C28 Sn2 O8 C41 . . . . 88.2(3) ?
    O6 Sn2 O8 C41 . . . . 179.5(3) ?
    O7 Sn2 O8 C41 . . . . -0.2(2) ?
    O5 Sn2 O8 C41 . . . . 178.6(2) ?
    N2 Sn2 O8 C41 . . . . -1.4(3) ?
    C22 Sn2 N2 C34 . . . . -99.0(3) ?
    C28 Sn2 N2 C34 . . . . 77.4(3) ?
    O6 Sn2 N2 C34 . . . . -12.9(4) ?
    O8 Sn2 N2 C34 . . . . 168.5(3) ?
    O7 Sn2 N2 C34 . . . . 167.5(3) ?
    O5 Sn2 N2 C34 . . . . -11.5(3) ?
    C41 Sn2 N2 C34 . . . . 167.8(3) ?
    C22 Sn2 N2 C38 . . . . 79.3(3) ?
    C28 Sn2 N2 C38 . . . . -104.3(3) ?
    O6 Sn2 N2 C38 . . . . 165.4(3) ?
    O8 Sn2 N2 C38 . . . . -13.2(4) ?
    O7 Sn2 N2 C38 . . . . -14.2(3) ?
    O5 Sn2 N2 C38 . . . . 166.8(3) ?
    C41 Sn2 N2 C38 . . . . -13.9(3) ?
    C28 Sn2 C22 C27 . . . . -20.5(18) ?
    O6 Sn2 C22 C27 . . . . -113.5(3) ?
    O8 Sn2 C22 C27 . . . . 164.5(3) ?
    O7 Sn2 C22 C27 . . . . 107.8(3) ?
    O5 Sn2 C22 C27 . . . . -57.1(3) ?
    N2 Sn2 C22 C27 . . . . 26.6(3) ?
    C41 Sn2 C22 C27 . . . . 136.1(3) ?
    C28 Sn2 C22 C23 . . . . 155.2(15) ?
    O6 Sn2 C22 C23 . . . . 62.1(3) ?
    O8 Sn2 C22 C23 . . . . -19.9(3) ?
    O7 Sn2 C22 C23 . . . . -76.5(3) ?
    O5 Sn2 C22 C23 . . . . 118.5(3) ?
    N2 Sn2 C22 C23 . . . . -157.8(3) ?
    C41 Sn2 C22 C23 . . . . -48.3(3) ?
    C27 C22 C23 C24 . . . . -2.1(6) ?
    Sn2 C22 C23 C24 . . . . -177.9(3) ?
    C22 C23 C24 C25 . . . . 0.7(6) ?
    C23 C24 C25 C26 . . . . 0.8(7) ?
    C24 C25 C26 C27 . . . . -1.0(7) ?
    C23 C22 C27 C26 . . . . 1.9(6) ?
    Sn2 C22 C27 C26 . . . . 177.6(3) ?
    C25 C26 C27 C22 . . . . -0.5(7) ?
    C22 Sn2 C28 C33 . . . . -96.9(16) ?
    O6 Sn2 C28 C33 . . . . -4.0(4) ?
    O8 Sn2 C28 C33 . . . . 78.1(4) ?
    O7 Sn2 C28 C33 . . . . 134.7(4) ?
    O5 Sn2 C28 C33 . . . . -60.3(4) ?
    N2 Sn2 C28 C33 . . . . -144.0(4) ?
    C41 Sn2 C28 C33 . . . . 106.5(4) ?
    C22 Sn2 C28 C29 . . . . 81.9(16) ?
    O6 Sn2 C28 C29 . . . . 174.8(3) ?
    O8 Sn2 C28 C29 . . . . -103.1(3) ?
    O7 Sn2 C28 C29 . . . . -46.5(3) ?
    O5 Sn2 C28 C29 . . . . 118.5(3) ?
    N2 Sn2 C28 C29 . . . . 34.8(3) ?
    C41 Sn2 C28 C29 . . . . -74.7(3) ?
    C33 C28 C29 C30 . . . . 1.2(6) ?
    Sn2 C28 C29 C30 . . . . -177.7(3) ?
    C28 C29 C30 C31 . . . . -0.5(7) ?
    C29 C30 C31 C32 . . . . -0.5(7) ?
    C30 C31 C32 C33 . . . . 0.9(8) ?
    C29 C28 C33 C32 . . . . -0.8(7) ?
    Sn2 C28 C33 C32 . . . . 178.1(4) ?
    C31 C32 C33 C28 . . . . -0.2(8) ?
    C38 N2 C34 C35 . . . . -0.7(7) ?
    Sn2 N2 C34 C35 . . . . 177.7(4) ?
    N2 C34 C35 C36 . . . . 1.7(8) ?
    C34 C35 C36 C37 . . . . -1.1(9) ?
    C35 C36 C37 C38 . . . . -0.2(8) ?
    C34 N2 C38 C37 . . . . -0.7(7) ?
    Sn2 N2 C38 C37 . . . . -179.1(3) ?
    C36 C37 C38 N2 . . . . 1.2(8) ?
    Sn2 O5 C39 O6 . . . . 0.3(4) ?
    Sn2 O5 C39 C40 . . . . -179.3(4) ?
    Sn2 O6 C39 O5 . . . . -0.3(4) ?
    Sn2 O6 C39 C40 . . . . 179.3(4) ?
    Sn2 O7 C41 O8 . . . . -0.3(4) ?
    Sn2 O7 C41 C42 . . . . -179.4(4) ?
    Sn2 O8 C41 O7 . . . . 0.3(4) ?
    Sn2 O8 C41 C42 . . . . 179.5(4) ?
    C22 Sn2 C41 O7 . . . . -90.3(3) ?
    C28 Sn2 C41 O7 . . . . 87.7(3) ?
    O6 Sn2 C41 O7 . . . . 179.9(2) ?
    O8 Sn2 C41 O7 . . . . -179.7(4) ?
    O5 Sn2 C41 O7 . . . . 176.3(4) ?
    N2 Sn2 C41 O7 . . . . -0.6(3) ?
    C22 Sn2 C41 O8 . . . . 89.3(2) ?
    C28 Sn2 C41 O8 . . . . -92.7(3) ?
    O6 Sn2 C41 O8 . . . . -0.5(3) ?
    O7 Sn2 C41 O8 . . . . 179.7(4) ?
    O5 Sn2 C41 O8 . . . . -4.0(6) ?
    N2 Sn2 C41 O8 . . . . 179.0(2) ?
    C22 Sn2 C41 C42 . . . . 68(16) ?
    C28 Sn2 C41 C42 . . . . -114(16) ?
    O6 Sn2 C41 C42 . . . . -22(16) ?
    O8 Sn2 C41 C42 . . . . -21(16) ?
    O7 Sn2 C41 C42 . . . . 159(16) ?
    O5 Sn2 C41 C42 . . . . -25(17) ?
    N2 Sn2 C41 C42 . . . . 158(16) ?
data_global
_journal_date_recd_electronic     2010-02-16
_journal_date_accepted     2010-02-24
_journal_name_full     'Acta Crystallographica, Section E'
_journal_year     2010
_journal_volume     66
_journal_issue      4
_journal_page_first     m351
_journal_page_last     m351
_journal_paper_category     QM
_journal_coeditor_code     OM2322
_publ_contact_author_name     'Hamid Khaledi'
_publ_contact_author_address
;
Department of Chemistry, University of Malaya, 50603 Kuala Lumpur, Malaysia
;
_publ_contact_author_email     'khaledi@perdana.um.edu.my'
_publ_contact_author_fax     '603-79674193'
_publ_contact_author_phone     '603-79674246'
_publ_section_title
;
Bis(acetato-\k^2^<i>O</i>,<i>O</i>')diphenyl(pyridine-\k<i>N</i>)tin(IV)
;
loop_
    _publ_author_name
    _publ_author_footnote
    _publ_author_address
    'Khaledi, Hamid' .
;
Department of Chemistry, University of Malaya, 50603 Kuala Lumpur, Malaysia
;
    'Mohd Ali, Hapipah' .
;
Department of Chemistry, University of Malaya, 50603 Kuala Lumpur, Malaysia
;
    'Abdulla, Mahmood A.' .
;
Department of Molecular Medicine, University of Malaya, 50603 Kuala Lumpur,
Malaysia
;
