# Supplementary material for: Bis(acetato-κ2 O,O′)diphen­yl(pyridine-κN)tin(IV)
Source: Acta Crystallogr Sect E Struct Rep Online. 2010 Mar 3;66(Pt 4):m351. doi: 10.1107/S1600536810007014 (PMC2983829; doi:10.1107/S1600536810007014)
Supplement: Supplementary file 2 [file e-66-0m351-Isup2.hkl]

# 
# h,k,l, Fc-squared, Fo-squared, sigma(Fo-squared) and status flag 
# 
data_I
_shelx_title ' I         P2(1)/n      R = 0.03' 
_shelx_refln_list_code          4 
_shelx_F_calc_maximum      512.69 
_exptl_crystal_F_000      1888.00 
_reflns_d_resolution_high  0.8408 
 
loop_ 
 _symmetry_equiv_pos_as_xyz 
 'x, y, z' 
 '-x+1/2, y+1/2, -z+1/2' 
 '-x, -y, -z' 
 'x-1/2, -y-1/2, z-1/2' 
 
_cell_length_a     9.7579 
_cell_length_b    32.7007 
_cell_length_c    12.9241 
_cell_angle_alpha  90.000 
_cell_angle_beta   91.650 
_cell_angle_gamma  90.000 
 
_shelx_F_squared_multiplier     1.000 
 
loop_ 
 _refln_index_h 
 _refln_index_k 
 _refln_index_l 
 _refln_F_squared_calc 
 _refln_F_squared_meas 
 _refln_F_squared_sigma 
 _refln_observed_status 
   2   0   0    77316.43    76436.86   1008.48 o 
   4   0   0    40573.89    42309.52    698.58 o 
   6   0   0     2118.85     1987.57    147.44 o 
   8   0   0    19559.69    19414.28    591.90 o 
  10   0   0     6671.92     6335.77    408.10 o 
   1   1   0     9742.43     9952.34    105.16 o 
   2   1   0    42023.95    42617.41    520.29 o 
   3   1   0     4838.76     4802.61    102.39 o 
   4   1   0    27541.02    27909.06    344.06 o 
   5   1   0    19197.19    18593.28    255.79 o 
   6   1   0      129.85      148.60     45.07 o 
   7   1   0     6595.15     6039.96    203.45 o 
   8   1   0     3266.73     3320.70    322.25 o 
   9   1   0        4.83      -39.52     75.28 o 
  10   1   0     4096.20     4039.93    229.70 o 
  11   1   0      400.34      225.03    107.37 o 
   0   2   0        2.16      -78.77     78.77 o 
   1   2   0      158.66      134.20     12.50 o 
   2   2   0    81116.80    80284.84    800.73 o 
   3   2   0    11646.77    11747.10    189.16 o 
   4   2   0    15402.90    16251.21    255.12 o 
   5   2   0      589.64      642.82     59.15 o 
   6   2   0    17446.58    16282.43    302.73 o 
   7   2   0     1241.84     1333.27     96.89 o 
   8   2   0        3.66        2.42     70.65 o 
   9   2   0        1.97       20.54    115.17 o 
  10   2   0     1296.56     1435.91    152.41 o 
  11   2   0        0.14      -20.61     92.27 o 
   1   3   0    13128.66    13333.94    149.22 o 
   2   3   0     5694.12     5766.67     81.97 o 
   3   3   0     9088.55     9039.19    138.41 o 
   4   3   0    17018.79    17018.09    266.68 o 
   5   3   0     2268.68     2407.33    102.54 o 
   6   3   0      160.33       44.65     46.65 o 
   7   3   0     5488.12     5521.89    151.95 o 
   8   3   0     3747.04     3901.43    199.40 o 
   9   3   0      304.92      430.31    102.11 o 
  10   3   0     1875.90     1829.61    249.04 o 
  11   3   0      482.39      423.62    115.82 o 
   0   4   0   248798.58   210832.67  11246.83 o 
   1   4   0     1016.69     1145.90     47.30 o 
   2   4   0     4782.65     4784.58     81.45 o 
   3   4   0     9962.50    10646.03    146.19 o 
   4   4   0     3193.32     3401.85    105.71 o 
   5   4   0     4005.11     4085.28    124.30 o 
   6   4   0     2375.65     2189.56    105.76 o 
   7   4   0      295.48      335.20     77.02 o 
   8   4   0     8859.86     9043.77    266.49 o 
   9   4   0       40.01       12.58     78.31 o 
  10   4   0     3872.72     3965.82    377.54 o 
  11   4   0      176.58      -54.23     91.62 o 
   1   5   0        0.65        7.44     18.68 o 
   2   5   0     1235.41     1129.19     47.22 o 
   3   5   0    21224.85    21744.01    250.87 o 
   4   5   0    16957.43    17267.54    278.99 o 
   5   5   0    46348.27    46789.07    630.77 o 
   6   5   0      375.65      318.40     58.62 o 
   7   5   0     4318.85     4272.17    149.71 o 
   8   5   0     1815.42     1802.33    142.01 o 
   9   5   0      261.94      207.13     88.11 o 
  10   5   0     2188.11     1876.72    165.67 o 
  11   5   0        1.80      -48.40     94.35 o 
   0   6   0    13319.98    13474.50    362.15 o 
   1   6   0       73.02       49.74     35.58 o 
   2   6   0    30708.50    30716.78    365.96 o 
   3   6   0     6316.48     6368.50    103.67 o 
   4   6   0     4941.39     4899.00    100.55 o 
   5   6   0     4872.20     4941.96    148.95 o 
   6   6   0    13262.52    12947.49    251.11 o 
   7   6   0      195.73      220.77     60.28 o 
   8   6   0        9.59       -9.34     72.39 o 
   9   6   0      393.26      339.93    158.08 o 
  10   6   0      221.34      186.30    122.14 o 
  11   6   0      113.58      -48.96     86.49 o 
   1   7   0    11034.36    10738.13    164.80 o 
   2   7   0     2835.58     2751.69     80.31 o 
   3   7   0    10627.50    10515.49    149.25 o 
   4   7   0    16159.53    15906.05    196.84 o 
   5   7   0     7098.48     7254.65    144.34 o 
   6   7   0        0.08       45.51     53.85 o 
   7   7   0     7794.80     7350.84    196.33 o 
   8   7   0      885.88     1085.02    124.34 o 
   9   7   0       39.06       59.23     77.77 o 
  10   7   0     1128.99     1103.07    196.96 o 
  11   7   0      300.50      258.28    104.25 o 
   0   8   0    52593.55    50227.07    796.72 o 
   1   8   0     3779.23     3815.78     72.18 o 
   2   8   0     6105.52     6310.02    127.43 o 
   3   8   0     4513.61     4745.04     95.02 o 
   4   8   0        1.21      -27.39     27.39 o 
   5   8   0     1887.94     1841.99     81.22 o 
   6   8   0     1464.22     1541.48     98.53 o 
   7   8   0      184.49      134.53     56.86 o 
   8   8   0     7368.69     7181.88    238.32 o 
   9   8   0      957.21     1052.93    127.17 o 
  10   8   0     4305.27     3907.04    254.91 o 
  11   8   0      111.06      197.06    106.00 o 
   1   9   0     1855.73     1819.98     65.91 o 
   2   9   0    15743.57    15348.73    239.32 o 
   3   9   0     5236.26     4625.63     98.85 o 
   4   9   0     8331.75     8533.77    140.27 o 
   5   9   0    21821.18    21096.43    317.39 o 
   6   9   0       37.20        3.12     49.35 o 
   7   9   0      850.67      843.85     84.35 o 
   8   9   0     2220.38     2504.44    168.03 o 
   9   9   0      582.07      579.54    139.79 o 
  10   9   0      500.22      358.01    103.47 o 
  11   9   0       35.49       17.24     86.75 o 
   0  10   0       82.98       47.15     64.61 o 
   1  10   0      630.44      663.35     31.23 o 
   2  10   0    11312.26    10543.99    208.16 o 
   3  10   0     7215.37     7408.62    138.42 o 
   4  10   0     9457.30     9606.33    155.44 o 
   5  10   0     1985.47     2085.77     72.60 o 
   6  10   0     4775.98     4366.43    121.80 o 
   7  10   0      834.84      838.58     87.01 o 
   8  10   0      429.62      517.97     96.76 o 
   9  10   0     1127.03     1126.61    132.46 o 
  10  10   0      750.09      699.26    123.49 o 
  11  10   0      178.87      199.44     99.36 o 
   1  11   0    15748.78    15587.79    237.00 o 
   2  11   0     4156.82     4001.08    107.07 o 
   3  11   0     1828.62     1814.74     84.89 o 
   4  11   0     9365.82     9521.44    158.34 o 
   5  11   0      312.51      275.80     42.37 o 
   6  11   0       85.88       48.38     45.61 o 
   7  11   0     9649.43     9405.91    228.48 o 
   8  11   0      462.16      294.45     87.32 o 
   9  11   0       84.90      -29.74     81.98 o 
  10  11   0      481.74      420.15    126.90 o 
  11  11   0      365.03      352.48    111.96 o 
   0  12   0    11569.87    10840.18    328.85 o 
   1  12   0      704.52      812.39     72.61 o 
   2  12   0       95.40      105.17     33.19 o 
   3  12   0     5900.33     6239.43    147.19 o 
   4  12   0        0.93      -15.25     35.45 o 
   5  12   0     1288.46     1316.73     68.32 o 
   6  12   0      777.05      860.00     59.68 o 
   7  12   0      735.59      866.26     89.70 o 
   8  12   0     5524.61     5676.59    239.62 o 
   9  12   0     2401.81     2490.15    179.43 o 
  10  12   0     2132.53     1798.40    167.23 o 
  11  12   0        1.62      -81.17     81.17 o 
   1  13   0      767.37      838.51     77.87 o 
   2  13   0     4800.21     4809.20    142.70 o 
   3  13   0     5024.11     4817.56    132.52 o 
   4  13   0      411.90      297.18     58.20 o 
   5  13   0    16286.23    15681.37    247.16 o 
   6  13   0      369.95      394.42     49.36 o 
   7  13   0      300.60      427.13     74.65 o 
   8  13   0     1034.39     1123.27    136.98 o 
   9  13   0      781.81      929.08    198.42 o 
  10  13   0      111.22       38.93     94.76 o 
   0  14   0     3139.59     3347.44    114.24 o 
   1  14   0       52.97       41.76     54.93 o 
   2  14   0    13413.06    12874.29    219.13 o 
   3  14   0    10592.32    10066.64    175.03 o 
   4  14   0     5599.10     5598.73    146.42 o 
   5  14   0     1117.56      980.23     69.01 o 
   6  14   0     3080.13     2956.03    106.80 o 
   7  14   0     1738.16     1999.62    167.69 o 
   8  14   0     2706.54     2633.24    151.12 o 
   9  14   0      864.95      903.39    125.52 o 
  10  14   0     1639.66     1630.69    163.55 o 
   1  15   0     6155.41     5372.89    166.19 o 
   2  15   0     2133.42     2175.22    128.08 o 
   3  15   0     2613.97     2674.63    103.22 o 
   4  15   0     1124.64     1247.56     84.41 o 
   5  15   0     4260.50     4547.64    138.63 o 
   6  15   0      895.03      941.52     76.34 o 
   7  15   0    16315.82    16021.30    360.20 o 
   8  15   0       22.49       45.96     68.70 o 
   9  15   0       31.71       21.15     91.33 o 
  10  15   0      331.85      353.24    106.52 o 
   0  16   0    19633.74    19992.99    537.29 o 
   1  16   0     5637.96     5500.09    177.71 o 
   2  16   0     2556.54     2528.84    123.03 o 
   3  16   0     6661.83     6516.88    183.06 o 
   4  16   0      322.66      357.99     50.09 o 
   5  16   0     1957.41     1995.85    145.71 o 
   6  16   0       28.79       45.91     52.58 o 
   7  16   0       38.63      148.54     92.09 o 
   8  16   0     3852.10     3479.82    192.90 o 
   9  16   0     3714.18     4106.68    229.02 o 
  10  16   0     1875.89     1433.45    210.53 o 
   1  17   0      574.36      577.16     78.99 o 
   2  17   0     8122.17     7899.57    158.55 o 
   3  17   0    10552.02    10869.21    207.14 o 
   4  17   0      107.55      144.94     51.14 o 
   5  17   0    17808.63    17891.87    314.56 o 
   6  17   0       69.97       25.21     83.62 o 
   7  17   0       66.04      -13.25     74.82 o 
   8  17   0      394.98      336.21     95.72 o 
   9  17   0      407.39      214.99    111.24 o 
  10  17   0       56.68      -51.37     99.18 o 
   0  18   0     4544.90     4457.74    234.72 o 
   1  18   0     3881.38     4309.62    188.52 o 
   2  18   0     5978.51     6086.45    193.53 o 
   3  18   0    16845.11    16193.11    272.82 o 
   4  18   0     2142.42     2266.71    132.76 o 
   5  18   0     1634.45     1747.75     91.18 o 
   6  18   0     2969.61     3300.77    195.52 o 
   7  18   0     2612.52     2822.97    203.60 o 
   8  18   0     3134.16     2781.59    210.63 o 
   9  18   0      653.81      378.53    121.93 o 
  10  18   0     1129.52      973.59    154.01 o 
   1  19   0    23102.30    23083.94    438.74 o 
   2  19   0      750.03      845.58    102.33 o 
   3  19   0     4603.12     4656.27    119.12 o 
   4  19   0     1171.71      968.51    100.71 o 
   5  19   0      813.18      769.96     77.46 o 
   6  19   0      382.70      299.65     71.43 o 
   7  19   0    14745.35    14202.41    481.51 o 
   8  19   0        1.49       26.54     91.65 o 
   9  19   0       59.58      285.87    148.89 o 
  10  19   0       45.97       73.42    131.66 o 
   0  20   0     9103.30     9574.81    364.91 o 
   1  20   0     8957.09     9622.15    258.95 o 
   2  20   0     1949.74     2063.06    136.48 o 
   3  20   0     7125.21     7134.49    150.67 o 
   4  20   0     1678.93     1767.85     89.54 o 
   5  20   0     1690.30     1726.67     94.28 o 
   6  20   0       25.09       27.82     63.32 o 
   7  20   0       51.26       32.17    105.10 o 
   8  20   0     3675.70     3344.11    310.26 o 
   9  20   0     3633.32     3387.76    311.90 o 
   1  21   0     2584.65     2646.01    155.89 o 
   2  21   0     2649.98     3083.35    167.74 o 
   3  21   0     5898.66     5597.32    179.19 o 
   4  21   0      428.88      301.83     70.34 o 
   5  21   0    17801.71    18180.65    341.98 o 
   6  21   0      463.07      540.37    114.10 o 
   7  21   0       56.22      117.26    109.21 o 
   8  21   0      118.60       48.53    118.53 o 
   9  21   0      308.10      266.02    138.14 o 
   0  22   0     7350.36     7567.69    336.37 o 
   1  22   0     1297.38     1748.43    134.64 o 
   2  22   0     4261.26     4124.08    190.84 o 
   3  22   0    13970.26    14124.97    294.70 o 
   4  22   0      688.13      755.84     87.88 o 
   5  22   0      675.05      833.75    124.94 o 
   6  22   0      673.86      747.57    128.00 o 
   7  22   0     3877.88     3437.39    280.85 o 
   8  22   0     1884.78     2035.80    196.00 o 
   9  22   0      179.68      -91.62    161.36 o 
   1  23   0    13312.51    13395.81    339.86 o 
   2  23   0      240.36      197.87     80.17 o 
   3  23   0     4149.09     4043.79    174.19 o 
   4  23   0      132.35      124.06     61.91 o 
   5  23   0      224.36      460.25     82.92 o 
   6  23   0      369.68      458.68    115.03 o 
   7  23   0     5790.93     6326.74    813.15 o 
   8  23   0       36.57       26.53    109.34 o 
   9  23   0        6.76       79.31    122.51 o 
   0  24   0     5243.24     6051.20    542.52 o 
   1  24   0     3988.56     4182.38    206.12 o 
   2  24   0     7028.99     7133.56    291.95 o 
   3  24   0     3544.08     3710.01    170.59 o 
   4  24   0     2884.35     2850.80    200.34 o 
   5  24   0      791.17      903.37    146.24 o 
   6  24   0     1940.59     1798.71    175.91 o 
   7  24   0       70.17      206.82    127.71 o 
   8  24   0     2616.40     2251.50    216.24 o 
   9  24   0     1906.71     1715.85    501.86 o 
   1  25   0     2845.62     2935.06    180.22 o 
   2  25   0      211.45      300.49     89.56 o 
   3  25   0     1902.73     1997.87    158.76 o 
   4  25   0     1387.23     1251.67    108.81 o 
   5  25   0     9543.46     9552.94    251.43 o 
   6  25   0       49.38       81.23    101.69 o 
   7  25   0      401.28      290.49    200.75 o 
   8  25   0        9.62      123.11    120.35 o 
   0  26   0     8876.57     9018.04    506.95 o 
   1  26   0      205.40      301.26     88.52 o 
   2  26   0     4012.81     3858.06    206.12 o 
   3  26   0     7520.61     7735.31    254.55 o 
   4  26   0      343.26      204.24     76.16 o 
   5  26   0     1209.02     1262.51    116.88 o 
   6  26   0      225.55       74.76    127.32 o 
   7  26   0     1400.23     1137.74    215.99 o 
   8  26   0     1611.41     1822.01    235.66 o 
   1  27   0     5088.29     5458.63    240.40 o 
   2  27   0     1877.09     1678.18    146.02 o 
   3  27   0      741.99      655.32    106.36 o 
   4  27   0       12.50      -43.64     65.93 o 
   5  27   0        2.57      -65.37     65.37 o 
   6  27   0       46.08      -97.51     97.51 o 
   7  27   0     4260.88     4940.62    352.05 o 
   8  27   0       47.61      102.61    131.62 o 
   0  28   0      962.61      965.16    177.64 o 
   1  28   0     3098.44     3063.20    190.93 o 
   2  28   0     2155.53     2369.31    171.20 o 
   3  28   0     1652.75     1827.51    155.89 o 
   4  28   0      826.79      948.91    110.39 o 
   5  28   0     1154.74     1260.90    122.97 o 
   6  28   0     1499.00     1564.65    278.95 o 
   7  28   0       12.47        3.50    142.30 o 
   8  28   0      881.20      985.81    196.70 o 
   1  29   0       62.99       34.08     82.00 o 
   2  29   0      111.63       35.24     86.19 o 
   3  29   0     2606.76     2761.23    206.96 o 
   4  29   0     1334.65     1117.18    126.96 o 
   5  29   0     5251.77     5439.74    398.88 o 
   6  29   0      161.69      266.11    124.15 o 
   7  29   0       12.51       79.32    124.82 o 
   0  30   0     6597.39     6349.00    622.57 o 
   1  30   0      185.91      277.50     99.32 o 
   2  30   0      110.88      -76.06     80.18 o 
   3  30   0     4391.39     4235.49    231.19 o 
   4  30   0       17.96       31.85     92.61 o 
   5  30   0      974.36     1185.77    149.58 o 
   6  30   0      170.86      221.13    115.99 o 
   7  30   0      250.75      164.72    126.67 o 
   1  31   0     3250.18     3529.53    216.63 o 
   2  31   0     1014.26     1054.94    135.53 o 
   3  31   0     1219.35     1505.06    151.67 o 
   4  31   0        0.12     -105.06    105.06 o 
   5  31   0      348.70      331.62     88.21 o 
   6  31   0      293.61      280.60    126.47 o 
   7  31   0     3940.52     3789.33    327.83 o 
   0  32   0     1655.70     1289.34    386.24 o 
   1  32   0      558.46      653.30    120.43 o 
   2  32   0     2871.69     3090.95    207.82 o 
   3  32   0      818.36      752.91    112.78 o 
   4  32   0      137.96      162.52     85.56 o 
   5  32   0      399.77      175.80    125.58 o 
   6  32   0     1260.70      965.00    167.45 o 
   1  33   0       11.99      -12.40     86.65 o 
   2  33   0       68.71       41.47     85.37 o 
   3  33   0      814.26     1029.47    121.08 o 
   4  33   0     1184.90     1165.10    126.80 o 
   5  33   0     2209.06     2298.15    186.11 o 
   6  33   0      270.56      148.67    120.26 o 
   0  34   0     6937.91     7164.49    426.90 o 
   1  34   0      279.01      417.61    112.13 o 
   2  34   0      125.85       28.65     93.89 o 
   3  34   0      933.42     1139.51    129.68 o 
   4  34   0       11.98      -11.73     80.35 o 
   5  34   0      170.61      232.69    121.52 o 
   1  35   0     1359.94     1534.54    193.66 o 
   2  35   0     1495.98     1267.24    150.01 o 
   3  35   0     1055.68     1164.68    137.05 o 
   4  35   0        4.28      -51.81     80.46 o 
   5  35   0      175.64      154.53    122.45 o 
   0  36   0        2.51       78.34    138.57 o 
   1  36   0      565.59      555.52    122.50 o 
   2  36   0     2481.56     2712.99    206.50 o 
   3  36   0       82.70       39.43     91.00 o 
   4  36   0      511.00      543.72    112.84 o 
   1  37   0      131.27      -90.11     90.11 o 
   2  37   0      262.69      398.51    112.20 o 
   3  37   0      374.85      351.01    105.86 o 
   0  38   0     3478.67     3588.51    337.13 o 
   1  38   0      399.33      366.40    115.13 o 
   2  38   0        0.61      -17.99     91.61 o 
 -11   0   1     6067.09     6705.05    432.20 o 
  -9   0   1     2353.26     1982.54    225.23 o 
  -7   0   1      229.09      336.39     80.03 o 
  -5   0   1    48507.51    49123.07    819.20 o 
  -3   0   1    67754.77    67591.77   1305.08 o 
   1   0   1     2648.10     2344.31    147.38 o 
   3   0   1    29255.55    29059.16    364.35 o 
   5   0   1     2586.78     2396.84    275.71 o 
   7   0   1    16890.70    17369.67    833.47 o 
   9   0   1     3834.96     3750.22    303.13 o 
  11   0   1     1120.10     1031.33    212.45 o 
 -11   1   1      189.49      208.37    121.77 o 
 -10   1   1      791.22      716.98    119.62 o 
  -9   1   1     1859.10     2230.16    167.84 o 
  -8   1   1     1416.44     1522.77    129.45 o 
  -7   1   1     4155.59     4257.86    142.40 o 
  -6   1   1    12353.67    12549.24    200.85 o 
  -5   1   1      300.50      214.13     84.30 o 
  -4   1   1    19644.58    20398.23    346.49 o 
  -3   1   1     6471.19     6480.00    146.79 o 
  -2   1   1    18073.99    18249.79    275.55 o 
  -1   1   1    31586.22    31966.62    397.15 o 
   0   1   1      567.39      509.65     19.74 o 
   1   1   1       42.14       49.04     16.22 o 
   2   1   1    17872.69    17570.18    216.40 o 
   3   1   1    11988.09    11769.63    165.71 o 
   4   1   1    24626.09    25288.22    400.23 o 
   5   1   1    12176.36    11889.70    208.08 o 
   6   1   1    12291.96    12000.64    279.02 o 
   7   1   1        2.72      -59.82     59.82 o 
   8   1   1     2372.12     2278.82    186.69 o 
   9   1   1     5147.79     5405.30    252.67 o 
  10   1   1      430.51      360.79    104.72 o 
  11   1   1     1072.13     1340.75    187.88 o 
 -11   2   1      113.56       45.56     95.42 o 
 -10   2   1       42.75      -78.54     78.54 o 
  -9   2   1     7041.48     6525.20    243.83 o 
  -8   2   1      522.59      518.69     91.84 o 
  -7   2   1    18242.73    18148.62    422.56 o 
  -6   2   1     2373.57     2378.10     82.67 o 
  -5   2   1    10876.98    10263.72    217.55 o 
  -4   2   1     2099.99     2231.24     95.53 o 
  -3   2   1       23.42       23.73     41.00 o 
  -2   2   1    27421.34    27586.40    395.49 o 
  -1   2   1     2500.76     2750.46     63.37 o 
   0   2   1     2801.97     2972.87     54.85 o 
   1   2   1   221209.47   215667.28   2464.62 o 
   2   2   1      522.97      578.13     34.35 o 
   3   2   1      790.20      796.60     44.07 o 
   4   2   1     3615.07     3715.47     86.64 o 
   5   2   1     8870.45     8873.49    175.09 o 
   6   2   1       95.59      117.19     40.49 o 
   7   2   1      140.90      130.65     72.35 o 
   8   2   1       45.92      132.52     75.67 o 
   9   2   1    11022.92    11297.90    323.15 o 
  10   2   1        0.31       66.50     87.96 o 
  11   2   1     4237.69     4190.68    249.21 o 
 -11   3   1        6.72       30.55    100.50 o 
 -10   3   1       73.00       88.21    128.00 o 
  -9   3   1     7472.15     6930.99    388.41 o 
  -8   3   1       61.89      110.28    147.08 o 
  -7   3   1     4562.00     4561.86    153.57 o 
  -6   3   1    15887.71    16242.71    285.26 o 
  -5   3   1     5859.86     5913.45    247.54 o 
  -4   3   1    64483.37    66072.38    824.30 o 
  -3   3   1    17975.58    17752.35    257.54 o 
  -2   3   1     4516.02     4968.41    110.43 o 
  -1   3   1    34655.36    34450.34    583.60 o 
   0   3   1      170.45      111.45     22.18 o 
   1   3   1     7466.27     7253.17     99.57 o 
   2   3   1      591.23      643.62     27.54 o 
   3   3   1     9376.62     9020.63    159.85 o 
   4   3   1    30549.13    31070.82    387.59 o 
   5   3   1    19924.78    20674.22    423.35 o 
   6   3   1    20225.14    20364.36    330.83 o 
   7   3   1        7.08       -3.86     87.29 o 
   8   3   1     2169.51     1890.88    146.50 o 
   9   3   1     4742.77     4825.41    371.88 o 
  10   3   1        0.15       16.81     86.28 o 
  11   3   1     1045.38     1085.71    147.38 o 
 -11   4   1     5703.74     6027.02    394.65 o 
 -10   4   1       65.74      -41.12     85.13 o 
  -9   4   1     2241.01     2236.63    166.81 o 
  -8   4   1      317.56      336.24     84.98 o 
  -7   4   1      143.46      140.70     69.02 o 
  -6   4   1     2663.82     2769.62    118.11 o 
  -5   4   1    44170.55    43799.80    590.98 o 
  -4   4   1     2222.80     2433.22     92.99 o 
  -3   4   1     6088.02     5646.15    121.45 o 
  -2   4   1       60.28       68.97     26.05 o 
  -1   4   1    97267.98    97348.86   1461.11 o 
   0   4   1      668.70      698.87     23.94 o 
   1   4   1     2920.03     2838.30     63.94 o 
   2   4   1    37631.96    38083.03    432.32 o 
   3   4   1    12962.60    12800.03    188.67 o 
   4   4   1      195.33      224.65     39.33 o 
   5   4   1     1488.43     1459.57     80.61 o 
   6   4   1     1269.38     1302.82     82.80 o 
   7   4   1    11749.50    11878.59    239.36 o 
   8   4   1      494.27      367.02     88.67 o 
   9   4   1      745.48      528.52    117.73 o 
  10   4   1       61.35      108.22     92.09 o 
  11   4   1      543.25      467.66    137.15 o 
 -11   5   1      205.32      167.19     99.47 o 
 -10   5   1      899.96      667.17    147.08 o 
  -9   5   1     3174.31     3117.62    277.65 o 
  -8   5   1     5279.90     5007.23    222.17 o 
  -7   5   1     1818.18     1701.56    139.35 o 
  -6   5   1    21543.15    22112.14    359.81 o 
  -5   5   1      552.72      404.83     59.47 o 
  -4   5   1    10891.88    10966.69    229.40 o 
  -3   5   1    15398.80    15749.65    235.74 o 
  -2   5   1    21821.38    22159.12    292.77 o 
  -1   5   1    22764.29    22992.19    273.10 o 
   0   5   1     5717.68     5946.02     74.26 o 
   1   5   1     5713.34     5860.13    113.74 o 
   2   5   1     9603.90     9844.37    131.49 o 
   3   5   1     4115.64     4280.89     82.27 o 
   4   5   1    46426.89    47190.14    564.61 o 
   5   5   1     6531.25     6411.88    223.20 o 
   6   5   1    10589.56    10648.42    217.57 o 
   7   5   1      421.97      336.88     74.09 o 
   8   5   1     2895.83     2637.89    168.57 o 
   9   5   1     3214.31     3083.42    193.98 o 
  10   5   1       85.28       29.56     89.13 o 
  11   5   1      762.54      814.78    189.62 o 
 -11   6   1       22.40       17.25     95.60 o 
 -10   6   1       83.40      -31.25     84.75 o 
  -9   6   1     6002.69     6161.21    254.50 o 
  -8   6   1     3239.50     3198.91    179.66 o 
  -7   6   1    11779.81    12090.66    273.40 o 
  -6   6   1      584.92      621.36     56.85 o 
  -5   6   1    10321.03    10284.02    177.25 o 
  -4   6   1    10861.66    11165.61    180.62 o 
  -3   6   1    11419.45    11940.47    172.41 o 
  -2   6   1    10264.34    10535.43    147.30 o 
  -1   6   1     3970.52     4050.89     83.89 o 
   0   6   1      319.54      347.81     19.23 o 
   1   6   1    23897.06    23291.67    344.63 o 
   2   6   1     1754.02     1824.08     55.98 o 
   3   6   1     2785.85     2879.75     67.31 o 
   4   6   1     4597.08     4812.92    114.47 o 
   5   6   1     8521.39     8399.01    163.59 o 
   6   6   1       20.31       44.21     46.67 o 
   7   6   1     1236.42     1300.89    111.60 o 
   8   6   1       42.57       38.43     71.00 o 
   9   6   1     4334.66     4329.59    227.85 o 
  10   6   1        4.96      -72.76     72.76 o 
  11   6   1     2982.75     3098.50    217.29 o 
 -11   7   1      111.78       96.57    126.90 o 
 -10   7   1       37.33       22.16     84.66 o 
  -9   7   1     2254.94     2316.00    171.99 o 
  -8   7   1     1580.72     1602.20    134.44 o 
  -7   7   1     3741.90     3630.85    147.23 o 
  -6   7   1     3685.95     3637.11    122.54 o 
  -5   7   1     9497.95    10155.21    179.51 o 
  -4   7   1    44145.63    44100.50    531.11 o 
  -3   7   1     8735.67     8492.23    138.34 o 
  -2   7   1     3667.92     3602.73    108.42 o 
  -1   7   1     5189.28     5628.29    116.11 o 
   0   7   1     8753.88     8890.85    113.75 o 
   1   7   1    38694.71    38745.15    557.50 o 
   2   7   1      929.63     1006.13     46.43 o 
   3   7   1    14437.28    13495.12    253.98 o 
   4   7   1    24916.78    24743.35    300.46 o 
   5   7   1    16246.87    17479.26    267.29 o 
   6   7   1    18969.66    19534.20    366.59 o 
   7   7   1       64.18      133.23     56.06 o 
   8   7   1      134.38       25.42     71.09 o 
   9   7   1     1719.60     1781.67    173.85 o 
  10   7   1        5.41       35.42    104.90 o 
  11   7   1     1177.73     1294.71    154.86 o 
 -11   8   1     4111.70     4186.76    242.51 o 
 -10   8   1     1374.00     1322.22    145.27 o 
  -9   8   1     1449.38     1110.39    129.38 o 
  -8   8   1      307.14      272.40    116.41 o 
  -7   8   1      382.48      380.15     71.56 o 
  -6   8   1      732.41      830.00     77.41 o 
  -5   8   1     6858.44     6679.30    142.14 o 
  -4   8   1     9960.78    10152.22    165.60 o 
  -3   8   1     3334.28     3237.89     91.10 o 
  -2   8   1     5464.57     5291.15    111.22 o 
  -1   8   1    27457.96    27141.19    328.36 o 
   0   8   1      118.29      113.47     18.08 o 
   1   8   1       42.83      -25.21     36.48 o 
   2   8   1      186.31      149.92     37.48 o 
   3   8   1    14473.01    14300.78    190.38 o 
   4   8   1     8351.92     8361.87    131.49 o 
   5   8   1     3475.02     3581.35    113.98 o 
   6   8   1      234.13      159.88     50.20 o 
   7   8   1    13584.84    13506.69    272.73 o 
   8   8   1       63.54      -66.02     66.02 o 
   9   8   1     1314.51     1183.84    134.24 o 
  10   8   1      580.83      489.98    108.79 o 
  11   8   1      436.38      472.65    132.04 o 
 -11   9   1      205.72       -0.06     89.42 o 
 -10   9   1      307.00      447.59    111.02 o 
  -9   9   1     1349.50     1223.40    133.00 o 
  -8   9   1      832.68      889.16    110.02 o 
  -7   9   1      675.54      625.57     79.52 o 
  -6   9   1    12813.86    13454.00    249.44 o 
  -5   9   1      138.03       71.88     42.38 o 
  -4   9   1     2818.21     2647.47     86.37 o 
  -3   9   1    20886.21    20745.85    275.15 o 
  -2   9   1     4855.92     4707.84    107.25 o 
  -1   9   1     3678.17     3585.78     84.15 o 
   0   9   1    15130.94    15000.52    188.28 o 
   1   9   1     1190.11     1274.47     77.22 o 
   2   9   1     6355.31     6022.07    141.51 o 
   3   9   1    17605.24    17582.71    268.76 o 
   4   9   1    11066.00    10324.27    156.90 o 
   5   9   1     7857.13     7813.57    181.83 o 
   6   9   1     1710.23     1798.59     96.31 o 
   7   9   1        4.57       35.38     65.79 o 
   8   9   1     5895.23     5743.08    228.29 o 
   9   9   1     1976.80     2058.61    165.39 o 
  10   9   1        0.04       16.17     84.68 o 
  11   9   1      316.27      236.01    110.77 o 
 -11  10   1      158.04      181.96    102.52 o 
 -10  10   1      327.94      217.36    133.51 o 
  -9  10   1     3333.37     3638.78    206.77 o 
  -8  10   1      829.70      888.83    122.17 o 
  -7  10   1     4684.26     4765.91    277.62 o 
  -6  10   1      292.11      245.70     53.88 o 
  -5  10   1     3443.64     3469.00    102.87 o 
  -4  10   1     1545.53     1397.42     80.50 o 
  -3  10   1     9457.32    10023.63    163.08 o 
  -2  10   1     4999.23     4650.54    106.83 o 
  -1  10   1     1197.53     1115.48     50.03 o 
   0  10   1     2033.45     2033.89     45.33 o 
   1  10   1    29807.80    28684.95    386.97 o 
   2  10   1     1630.18     1451.46     72.94 o 
   3  10   1     3431.64     3485.80     94.69 o 
   4  10   1    12682.89    12384.39    182.46 o 
   5  10   1     2021.64     2072.35     77.94 o 
   6  10   1       18.89      177.98     51.44 o 
   7  10   1     1967.59     2033.53    120.43 o 
   8  10   1     1024.89     1074.05    136.20 o 
   9  10   1     3888.78     4233.67    227.42 o 
  10  10   1      308.22      476.53    108.29 o 
  11  10   1     2794.94     3167.87    222.05 o 
 -11  11   1       62.22      123.91     94.10 o 
 -10  11   1      408.96      460.75    156.25 o 
  -9  11   1      190.15      376.45     99.45 o 
  -8  11   1     4906.26     4794.62    185.75 o 
  -7  11   1     1767.60     1834.29    135.48 o 
  -6  11   1     1934.34     1858.17     95.17 o 
  -5  11   1     1382.37     1556.36     77.48 o 
  -4  11   1    29894.10    28933.54    405.85 o 
  -3  11   1     4655.48     4813.30    107.45 o 
  -2  11   1      697.50      661.86     50.92 o 
  -1  11   1     2736.35     2737.04     83.34 o 
   0  11   1     9352.54     9072.05    114.91 o 
   1  11   1       33.93       90.17     50.99 o 
   2  11   1     1251.05     1293.86    130.31 o 
   3  11   1    10730.38    10777.40    197.20 o 
   4  11   1    12905.95    12637.09    189.46 o 
   5  11   1     3723.89     3725.50    127.47 o 
   6  11   1    12508.35    12637.29    314.60 o 
   7  11   1      108.12      178.43     59.61 o 
   8  11   1       38.76       98.02     95.36 o 
   9  11   1      804.31      835.31    122.67 o 
  10  11   1        0.49      -56.30     86.19 o 
  11  11   1      408.10      378.24    113.55 o 
 -11  12   1     3947.99     3671.63    325.33 o 
 -10  12   1     1695.79     1503.55    155.31 o 
  -9  12   1     2200.38     2279.34    223.00 o 
  -8  12   1      681.50      562.42     84.90 o 
  -7  12   1       36.79       20.73     68.14 o 
  -6  12   1       70.77      -12.29     47.00 o 
  -5  12   1     2257.78     2154.81     96.24 o 
  -4  12   1      223.50      109.93     37.65 o 
  -3  12   1     7735.87     7680.00    144.39 o 
  -2  12   1    15838.21    15602.41    267.85 o 
  -1  12   1    28645.17    28674.12    399.15 o 
   0  12   1      597.55      668.12     32.32 o 
   1  12   1     3610.62     3731.28    169.82 o 
   2  12   1      329.95      116.46     58.83 o 
   3  12   1     8304.63     7901.60    168.83 o 
   4  12   1     9237.82     8883.23    163.81 o 
   5  12   1     1618.10     1649.40     83.48 o 
   6  12   1     2072.42     2208.05    112.31 o 
   7  12   1     6428.41     6104.82    185.08 o 
   8  12   1     1946.22     1929.55    189.99 o 
   9  12   1     2585.31     2393.03    178.26 o 
  10  12   1      415.84      392.19    109.24 o 
 -10  13   1      516.01      899.15    128.40 o 
  -9  13   1      653.93      723.47    125.59 o 
  -8  13   1      181.32      170.13     76.47 o 
  -7  13   1      271.57      273.09     69.69 o 
  -6  13   1    13777.30    13572.17    235.95 o 
  -5  13   1      918.03      921.03     71.49 o 
  -4  13   1     1853.61     1787.08     80.65 o 
  -3  13   1    15368.76    15489.61    232.99 o 
  -2  13   1     6530.73     6456.22    139.45 o 
  -1  13   1     1391.07     1519.38     58.38 o 
   0  13   1    10623.57    10665.03    230.47 o 
   1  13   1     1006.75      960.53     82.94 o 
   2  13   1    29901.18    27612.59    744.69 o 
   3  13   1     2546.43     2507.34    103.29 o 
   4  13   1    12481.63    11463.27    230.18 o 
   5  13   1     1806.82     1973.66    112.35 o 
   6  13   1      475.93      445.46     89.51 o 
   7  13   1      418.72      387.90     66.71 o 
   8  13   1     6960.17     7151.46    281.32 o 
   9  13   1      103.30      111.30     91.19 o 
  10  13   1        7.44      -29.04     85.54 o 
 -10  14   1      139.20      253.37     99.92 o 
  -9  14   1     2279.62     1923.69    161.44 o 
  -8  14   1     3680.39     3638.24    297.50 o 
  -7  14   1     2137.23     2311.46    135.09 o 
  -6  14   1      684.18      811.43     76.21 o 
  -5  14   1     2841.59     2860.45    152.64 o 
  -4  14   1    12426.22    13003.20    214.12 o 
  -3  14   1      780.67      633.05     55.31 o 
  -2  14   1     2510.03     2426.16     92.55 o 
  -1  14   1     1383.04     1362.55     69.32 o 
   0  14   1     2355.49     2355.15    132.60 o 
   1  14   1    13604.88    12907.71    425.01 o 
   2  14   1     6860.83     6600.30    290.90 o 
   3  14   1     1540.40     1437.80     86.02 o 
   4  14   1     8682.50     8798.53    187.11 o 
   5  14   1       96.25       80.60     43.67 o 
   6  14   1        1.93      -26.88     50.29 o 
   7  14   1      797.43      617.95     94.32 o 
   8  14   1      463.53      463.96    101.72 o 
   9  14   1     2698.95     2712.41    190.10 o 
  10  14   1     1055.53     1036.99    137.98 o 
 -10  15   1      770.06      491.85    108.46 o 
  -9  15   1        9.69      210.54     90.79 o 
  -8  15   1     6271.06     6391.59    227.35 o 
  -7  15   1     2578.49     2570.82    157.59 o 
  -6  15   1       29.24      125.74     45.59 o 
  -5  15   1      288.25      223.12     50.64 o 
  -4  15   1    17038.74    16893.10    260.86 o 
  -3  15   1     1426.07     1792.29     85.38 o 
  -2  15   1    10733.21    11072.47    203.55 o 
  -1  15   1     3113.46     2957.12     81.24 o 
   0  15   1    11988.64    11846.43    226.15 o 
   1  15   1      493.41      660.09     80.16 o 
   2  15   1      601.67      731.45     47.55 o 
   3  15   1     7297.10     7496.64    239.16 o 
   4  15   1     9130.21     9037.64    196.50 o 
   5  15   1       43.55       73.42     46.70 o 
   6  15   1    12681.22    12456.23    294.56 o 
   7  15   1       29.55      -16.04     52.24 o 
   8  15   1      103.34      181.51     74.46 o 
   9  15   1        6.03      142.30     92.76 o 
  10  15   1       20.30      137.38    100.50 o 
 -10  16   1     1088.01      861.15    124.53 o 
  -9  16   1     1689.54     1505.08    141.00 o 
  -8  16   1     3118.54     3228.54    160.79 o 
  -7  16   1      162.72      203.57     65.82 o 
  -6  16   1        1.89       -3.32     45.75 o 
  -5  16   1      546.87      498.32     61.93 o 
  -4  16   1     6374.33     6379.71    146.33 o 
  -3  16   1    14092.07    13425.61    271.49 o 
  -2  16   1     9154.63     8735.28    177.54 o 
  -1  16   1    21617.88    21732.18    296.88 o 
   0  16   1       51.55       76.08     45.50 o 
   1  16   1     9842.06    10066.03    243.05 o 
   2  16   1     3751.25     3606.96    150.41 o 
   3  16   1    13829.17    14437.50    267.37 o 
   4  16   1     7983.91     7334.19    204.62 o 
   5  16   1      135.57      126.45     68.16 o 
   6  16   1      778.66      778.47    147.08 o 
   7  16   1     4069.77     3961.80    174.11 o 
   8  16   1     2153.86     2116.14    158.39 o 
   9  16   1     2338.24     2120.07    173.51 o 
  10  16   1      525.09      372.90    154.23 o 
 -10  17   1      310.94      220.86     95.65 o 
  -9  17   1       30.72       27.80     76.80 o 
  -8  17   1      202.03      213.56     74.89 o 
  -7  17   1     1333.57     1455.89    175.68 o 
  -6  17   1    13391.18    12776.46    245.84 o 
  -5  17   1      173.38      127.51     49.65 o 
  -4  17   1     3159.18     3278.23    110.32 o 
  -3  17   1     9127.52     9527.84    179.52 o 
  -2  17   1     5528.41     5605.60    168.22 o 
  -1  17   1       81.20      128.60     39.82 o 
   0  17   1    12637.58    12716.42    237.39 o 
   1  17   1      214.85      246.51     70.03 o 
   2  17   1    29079.15    27944.06    491.79 o 
   3  17   1      717.43      620.90     71.12 o 
   4  17   1    15846.39    15981.06    292.69 o 
   5  17   1     1262.65     1418.54     94.85 o 
   6  17   1       11.57      -62.00     68.53 o 
   7  17   1      528.34      520.69     84.96 o 
   8  17   1     8277.47     8359.73    307.72 o 
   9  17   1       53.85       -5.05     89.15 o 
  10  17   1       26.67       28.14     97.31 o 
 -10  18   1      195.83      144.51    108.32 o 
  -9  18   1     2175.43     2027.35    162.92 o 
  -8  18   1     4233.01     4344.05    211.52 o 
  -7  18   1      896.82      908.20    106.63 o 
  -6  18   1      255.84      256.65     71.40 o 
  -5  18   1      148.45       93.18     49.24 o 
  -4  18   1     6479.63     6320.09    148.87 o 
  -3  18   1      959.81     1070.44     69.26 o 
  -2  18   1     7169.13     6790.95    156.24 o 
  -1  18   1     7972.57     7865.07    234.50 o 
   0  18   1     1829.91     1912.25     92.26 o 
   1  18   1    15326.72    14704.63    318.80 o 
   2  18   1    19706.77    19617.09    386.97 o 
   3  18   1     2206.24     2320.70    106.66 o 
   4  18   1     1485.19     1665.98    104.44 o 
   5  18   1      454.66      322.07     63.52 o 
   6  18   1        1.24      -28.17     69.40 o 
   7  18   1      100.84       78.38     85.34 o 
   8  18   1        0.90        6.35    109.66 o 
   9  18   1     3469.35     3318.60    243.16 o 
  10  18   1     2434.34     2363.54    218.78 o 
 -10  19   1      305.93      349.06    280.79 o 
  -9  19   1       26.83      344.25    144.67 o 
  -8  19   1     2857.40     2648.80    170.26 o 
  -7  19   1     1068.16      968.45    120.32 o 
  -6  19   1        0.02       26.09     49.86 o 
  -5  19   1      502.25      528.69     87.31 o 
  -4  19   1    23599.00    22952.67    340.59 o 
  -3  19   1      358.14      343.75     49.40 o 
  -2  19   1    11363.75    11010.51    254.62 o 
  -1  19   1     5643.91     5964.91    199.07 o 
   0  19   1    11916.60    12089.40    235.92 o 
   1  19   1      694.24      801.19    112.23 o 
   2  19   1      425.16      696.00     91.00 o 
   3  19   1     1042.98      903.48     75.00 o 
   4  19   1     8564.16     8694.51    210.43 o 
   5  19   1      414.07      250.98     65.11 o 
   6  19   1    13966.37    13777.84    384.94 o 
   7  19   1      614.40      597.31    115.63 o 
   8  19   1      135.09      122.15     99.45 o 
   9  19   1       72.09      171.97    136.24 o 
  10  19   1       25.25       53.74    144.43 o 
  -9  20   1     1534.55     1557.00    225.76 o 
  -8  20   1     1455.34     1390.16    191.11 o 
  -7  20   1      677.71      468.64    130.84 o 
  -6  20   1      256.07      163.37     58.23 o 
  -5  20   1       15.28        9.75     43.03 o 
  -4  20   1     2127.99     2129.78     99.59 o 
  -3  20   1     6787.15     6778.75    155.69 o 
  -2  20   1    11100.87    11163.58    263.95 o 
  -1  20   1    11711.25    11575.46    227.48 o 
   0  20   1        0.04       73.18     46.30 o 
   1  20   1     4920.42     5039.28    191.82 o 
   2  20   1     1458.98     1730.20    126.79 o 
   3  20   1     3458.44     3429.46    153.29 o 
   4  20   1     8263.11     8246.08    172.67 o 
   5  20   1        5.52      -53.16     53.16 o 
   6  20   1      538.35      521.01    112.22 o 
   7  20   1     1324.85     1437.19    161.36 o 
   8  20   1     1683.77     1557.80    169.96 o 
   9  20   1      923.19      782.21    194.65 o 
  -9  21   1       21.45      208.64    132.34 o 
  -8  21   1      128.46      380.13    121.12 o 
  -7  21   1      306.24       42.78    139.76 o 
  -6  21   1     9587.57     9684.92    417.39 o 
  -5  21   1       10.15        5.48     55.46 o 
  -4  21   1      594.71      559.25     74.42 o 
  -3  21   1     1997.79     2035.85    134.98 o 
  -2  21   1     4579.06     4400.61    154.44 o 
  -1  21   1     1299.65     1546.60    110.63 o 
   0  21   1    10476.98    10484.23    247.22 o 
   1  21   1      241.03      384.94     84.38 o 
   2  21   1    25875.89    26225.04    498.12 o 
   3  21   1      957.89     1131.63    100.43 o 
   4  21   1     7361.48     7232.82    199.49 o 
   5  21   1      611.24      550.55     81.39 o 
   6  21   1      179.18      194.27     94.36 o 
   7  21   1      342.81      304.05    114.49 o 
   8  21   1     5600.61     5267.55    317.41 o 
   9  21   1       27.51      217.73    142.72 o 
  -9  22   1     1160.58     1210.21    283.33 o 
  -8  22   1     4613.34     4795.52    283.60 o 
  -7  22   1      704.41      583.79    160.09 o 
  -6  22   1      248.43      255.42     95.16 o 
  -5  22   1      105.16       72.36     86.78 o 
  -4  22   1     4250.94     4255.42    190.29 o 
  -3  22   1     2764.98     2911.08    167.84 o 
  -2  22   1    10505.79    10469.00    282.31 o 
  -1  22   1     6817.76     6820.70    165.18 o 
   0  22   1     2827.52     3073.80    118.11 o 
   1  22   1     9374.36     9131.91    357.35 o 
   2  22   1    19095.67    19239.61    526.32 o 
   3  22   1     3325.62     3294.20    157.44 o 
   4  22   1     3226.12     3218.13    155.41 o 
   5  22   1       33.63       -5.38     60.32 o 
   6  22   1        8.63       81.34     91.85 o 
   7  22   1      106.23      323.52    110.37 o 
   8  22   1       10.01      -48.41     95.79 o 
   9  22   1     1126.01     1073.98    204.53 o 
  -9  23   1        4.51      185.91    329.07 o 
  -8  23   1     1341.31     1167.99    216.43 o 
  -7  23   1       51.11       64.91    155.01 o 
  -6  23   1      603.82      797.19    148.03 o 
  -5  23   1      211.68       74.26     67.65 o 
  -4  23   1    14963.68    14173.55    364.21 o 
  -3  23   1      495.56      524.30    114.07 o 
  -2  23   1     3036.14     3390.38    181.83 o 
  -1  23   1      185.36      340.63     84.36 o 
   0  23   1     8909.74     9025.09    262.91 o 
   1  23   1       56.32      192.76     78.74 o 
   2  23   1      718.36      923.00    112.69 o 
   3  23   1     1385.10     1319.60    110.00 o 
   4  23   1     4804.30     5094.82    224.38 o 
   5  23   1      566.89      496.11     95.37 o 
   6  23   1     8424.32     8173.21    308.35 o 
   7  23   1       92.16       96.91    102.32 o 
   8  23   1      239.61      176.75    112.96 o 
   9  23   1       41.58       30.13    124.87 o 
  -9  24   1     1926.29     1579.68    238.39 o 
  -8  24   1      519.76      422.73    127.06 o 
  -7  24   1      568.25      795.35    162.60 o 
  -6  24   1      986.59      948.35    160.75 o 
  -5  24   1      138.92      102.53     69.60 o 
  -4  24   1     2043.91     2150.37    136.08 o 
  -3  24   1     4009.54     3700.33    249.77 o 
  -2  24   1     9838.63     9279.81    270.14 o 
  -1  24   1     6358.85     6424.08    237.73 o 
   0  24   1      150.34      279.24     83.87 o 
   1  24   1     8972.90     8936.56    268.47 o 
   2  24   1     1674.46     1853.95    144.30 o 
   3  24   1     6620.86     6558.97    202.33 o 
   4  24   1     7664.71     7347.11    510.42 o 
   5  24   1      332.89      388.95     82.07 o 
   6  24   1       20.82       82.53     94.62 o 
   7  24   1      972.23      694.27    144.17 o 
   8  24   1      730.81     1036.49    232.92 o 
   9  24   1     1029.12     1058.54    210.49 o 
  -8  25   1        2.25      163.01    131.13 o 
  -7  25   1        9.74      108.79    227.43 o 
  -6  25   1     5962.09     5822.17    361.16 o 
  -5  25   1       24.19      124.35     69.13 o 
  -4  25   1      261.73      246.61     93.22 o 
  -3  25   1       47.45      -11.43     74.26 o 
  -2  25   1     1978.39     2120.87    153.70 o 
  -1  25   1     2004.83     2007.64    152.29 o 
   0  25   1     6220.36     6482.00    232.39 o 
   1  25   1      345.58      382.28     88.28 o 
   2  25   1    10119.70     9788.68    432.79 o 
   3  25   1      546.49      485.88     83.29 o 
   4  25   1     3284.13     3711.80    231.43 o 
   5  25   1      176.42       86.38     72.04 o 
   6  25   1      637.16      578.35    127.08 o 
   7  25   1      451.77      284.47    113.88 o 
   8  25   1     2371.57     2513.86    326.53 o 
  -8  26   1     2011.94     2282.10    297.31 o 
  -7  26   1      427.49      371.20    138.21 o 
  -6  26   1        0.77       99.81    242.67 o 
  -5  26   1      407.33      502.30     88.44 o 
  -4  26   1     1841.53     2050.90    162.15 o 
  -3  26   1     1951.60     2317.10    164.31 o 
  -2  26   1     1549.76     1572.56    137.88 o 
  -1  26   1     9002.83     9231.47    277.32 o 
   0  26   1     4282.21     4405.04    219.58 o 
   1  26   1     3994.65     4039.04    209.27 o 
   2  26   1     6343.33     6882.29    245.59 o 
   3  26   1     2250.57     2260.97    144.32 o 
   4  26   1     2504.30     2182.03    193.80 o 
   5  26   1      166.69      133.85     74.23 o 
   6  26   1       81.60       34.73     95.35 o 
   7  26   1     1334.95     1246.90    165.63 o 
   8  26   1        0.74       -6.54    121.83 o 
  -8  27   1      682.92      585.65    166.59 o 
  -7  27   1      105.07       53.19    121.83 o 
  -6  27   1       94.72      234.38    133.13 o 
  -5  27   1      129.52      297.30     85.13 o 
  -4  27   1     8362.42     8664.85    242.77 o 
  -3  27   1     5062.94     4864.39    232.11 o 
  -2  27   1     2493.37     2560.87    176.08 o 
  -1  27   1       22.45       60.26     79.22 o 
   0  27   1     3176.97     3362.89    216.40 o 
   1  27   1      408.93      416.90    118.47 o 
   2  27   1      550.37      438.66     97.37 o 
   3  27   1        1.15      -54.97     65.70 o 
   4  27   1     1290.14     1352.40    146.17 o 
   5  27   1     1814.99     1968.28    159.94 o 
   6  27   1     4862.39     5106.70    293.07 o 
   7  27   1      261.20      217.34    134.48 o 
   8  27   1      185.52      295.16    150.49 o 
  -8  28   1      484.35      537.28    158.44 o 
  -7  28   1      498.62      741.15    171.38 o 
  -6  28   1      124.94      340.00    155.01 o 
  -5  28   1      108.14       91.55     76.30 o 
  -4  28   1     1052.06     1034.59    112.42 o 
  -3  28   1      201.92      171.32     90.23 o 
  -2  28   1     9395.47     9110.20    285.95 o 
  -1  28   1      348.16      383.55     99.17 o 
   0  28   1        9.98       61.28     85.18 o 
   1  28   1     4858.92     5003.63    229.57 o 
   2  28   1     1059.76     1038.65    124.69 o 
   3  28   1      435.91      250.51     82.81 o 
   4  28   1     3557.79     3457.58    180.39 o 
   5  28   1      813.49      698.84    103.46 o 
   6  28   1      449.17      681.07    136.52 o 
   7  28   1        5.45      -29.14    105.59 o 
  -7  29   1      326.88      277.04    146.16 o 
  -6  29   1     3940.48     4263.00    328.68 o 
  -5  29   1       63.80       67.27     71.39 o 
  -4  29   1      513.93      563.99     97.78 o 
  -3  29   1        0.07       23.14     81.86 o 
  -2  29   1      247.62      234.73     91.21 o 
  -1  29   1      766.09      932.66    125.88 o 
   0  29   1     1232.36     1003.83    126.84 o 
   1  29   1      290.01      313.78     96.74 o 
   2  29   1     3488.71     3492.52    208.42 o 
   3  29   1     1326.62     1351.99    123.66 o 
   4  29   1     1352.37     1575.68    134.30 o 
   5  29   1       53.47        0.90     72.50 o 
   6  29   1        4.84      -48.93     97.66 o 
   7  29   1       82.72       33.91    107.72 o 
  -7  30   1       53.14      139.73    137.03 o 
  -6  30   1       16.73     -122.29    122.29 o 
  -5  30   1      820.40     1035.48    135.13 o 
  -4  30   1     1668.81     1766.61    199.28 o 
  -3  30   1     1210.74     1076.19    131.43 o 
  -2  30   1       83.19       31.05     84.03 o 
  -1  30   1     3739.78     3812.18    220.64 o 
   0  30   1     1395.12     1350.32    144.43 o 
   1  30   1      697.91      709.84    116.49 o 
   2  30   1      405.37      571.71    112.71 o 
   3  30   1     2197.11     2379.30    158.57 o 
   4  30   1      881.98     1038.26    159.22 o 
   5  30   1       38.11      -72.15     72.15 o 
   6  30   1      497.93      491.86    156.59 o 
   7  30   1     1392.79     1588.21    223.41 o 
  -6  31   1       79.32      -14.74    120.48 o 
  -5  31   1      343.84      261.13     81.94 o 
  -4  31   1     6417.57     6722.73    241.55 o 
  -3  31   1      768.06      820.71    130.12 o 
  -2  31   1     2825.02     2888.26    200.06 o 
  -1  31   1     1599.69     1548.70    152.53 o 
   0  31   1      754.67      781.46    121.09 o 
   1  31   1      509.71      627.80    112.36 o 
   2  31   1      269.19      307.95    113.70 o 
   3  31   1       13.45       16.45     77.84 o 
   4  31   1     1811.36     1779.37    189.37 o 
   5  31   1     1339.81     1449.45    137.08 o 
   6  31   1     3194.55     3328.86    257.99 o 
  -6  32   1      382.90      424.45    158.09 o 
  -5  32   1      668.56      643.46    109.27 o 
  -4  32   1      322.36      280.21     92.88 o 
  -3  32   1      226.57      137.36    106.77 o 
  -2  32   1     2919.87     2979.23    201.23 o 
  -1  32   1      389.63      481.66    112.03 o 
   0  32   1       50.23      -36.15     84.12 o 
   1  32   1     5481.12     5875.07    280.23 o 
   2  32   1       44.18       -8.98     90.41 o 
   3  32   1       45.76       55.80     85.38 o 
   4  32   1     1096.05     1166.33    128.77 o 
   5  32   1      115.63      107.70    103.90 o 
   6  32   1      206.81      420.50    133.70 o 
  -6  33   1     1690.03     1734.10    240.69 o 
  -5  33   1      852.36      878.38    117.00 o 
  -4  33   1      115.94      163.31     84.80 o 
  -3  33   1       68.88       25.77    122.50 o 
  -2  33   1      509.58      580.07    114.80 o 
  -1  33   1      437.81      610.16    121.14 o 
   0  33   1     1227.99     1185.42    145.93 o 
   1  33   1      355.90      283.92    145.24 o 
   2  33   1     1539.42     1806.33    173.45 o 
   3  33   1     3128.24     3179.48    187.95 o 
   4  33   1     1388.71     1570.84    199.52 o 
   5  33   1        0.64       16.36    107.82 o 
   6  33   1       82.53        7.13    117.28 o 
  -5  34   1      678.08      697.12    157.63 o 
  -4  34   1      148.15      174.37     87.05 o 
  -3  34   1      692.30      833.24    131.78 o 
  -2  34   1      268.05      388.28    109.63 o 
  -1  34   1     2929.08     2823.17    275.08 o 
   0  34   1     1335.02     1318.21    152.09 o 
   1  34   1       88.86      -64.05     83.63 o 
   2  34   1      859.33      779.54    134.07 o 
   3  34   1     1674.62     1657.54    148.73 o 
   4  34   1      493.08      575.54    107.66 o 
   5  34   1        6.67     -121.06    121.06 o 
  -5  35   1      333.57      180.31    118.50 o 
  -4  35   1     3038.68     3013.58    194.20 o 
  -3  35   1     1039.36     1378.20    167.62 o 
  -2  35   1      489.38      285.12    106.54 o 
  -1  35   1      261.27      450.72    115.69 o 
   0  35   1      363.30      565.58    122.01 o 
   1  35   1       30.57      220.47    102.81 o 
   2  35   1      139.91        7.66     90.95 o 
   3  35   1      231.37      189.04     94.14 o 
   4  35   1      571.63      447.07    105.78 o 
  -4  36   1        1.30        4.70     81.62 o 
  -3  36   1      287.30      248.97    106.36 o 
  -2  36   1      822.68      739.36    131.07 o 
  -1  36   1      169.71      235.24    108.08 o 
   0  36   1       21.27      272.61    108.93 o 
   1  36   1     4481.48     5002.55    273.30 o 
   2  36   1        6.09      -87.24     91.16 o 
   3  36   1      204.58      201.89    119.32 o 
   4  36   1      311.46      124.66     93.64 o 
  -3  37   1       77.71      121.06     91.27 o 
  -2  37   1      157.54      173.38    102.17 o 
  -1  37   1      518.93      715.75    129.63 o 
   0  37   1      347.50      396.09    117.27 o 
   1  37   1       21.80      -86.43     86.43 o 
   2  37   1      802.62      629.76    127.55 o 
   3  37   1     2037.69     1813.24    264.89 o 
  -2  38   1      118.93      225.43    106.88 o 
  -1  38   1     2178.52     2321.05    201.08 o 
   0  38   1      455.60      183.13    108.54 o 
   1  38   1       51.05      219.96    107.04 o 
   2  38   1      292.21       58.67     99.15 o 
 -10   0   2       27.67       86.24    125.10 o 
  -8   0   2     1537.26     1846.88    199.06 o 
  -6   0   2    11948.20    12319.86    393.63 o 
  -4   0   2    19989.28    20353.19    482.26 o 
  -2   0   2     9017.11     8867.36    180.08 o 
   0   0   2    13112.71    12614.62    159.44 o 
   2   0   2    61294.21    60871.93   1170.87 o 
   4   0   2      739.14      769.82    100.59 o 
   6   0   2     5638.68     5397.81    264.27 o 
   8   0   2      245.28       79.40    113.03 o 
  10   0   2     4024.63     4210.43    381.16 o 
 -11   1   2       96.41      100.44    130.20 o 
 -10   1   2       59.27       49.12     86.71 o 
  -9   1   2      222.09      121.05     84.21 o 
  -8   1   2     3404.67     3206.66    177.08 o 
  -7   1   2     3375.51     3370.43    108.78 o 
  -6   1   2     3086.56     3164.87    151.10 o 
  -5   1   2    15453.81    16286.85    309.42 o 
  -4   1   2     2317.00     2056.45    142.67 o 
  -3   1   2     8099.89     7097.87    440.50 o 
  -2   1   2     1306.00     1245.98     46.63 o 
  -1   1   2     3731.14     3680.17     52.86 o 
   0   1   2    21389.30    21588.48    210.78 o 
   1   1   2      868.80      791.20     32.17 o 
   2   1   2     7677.23     7776.67    153.07 o 
   3   1   2     9095.85     9086.06    141.35 o 
   4   1   2    30317.31    30316.58    377.36 o 
   5   1   2    11952.87    12390.38    189.74 o 
   6   1   2     1048.36     1182.02    106.09 o 
   7   1   2     7717.07     7438.13    230.97 o 
   8   1   2       23.99       83.99    132.41 o 
   9   1   2      414.57      562.53    138.55 o 
  10   1   2     4014.41     4034.28    250.87 o 
  11   1   2       27.96       68.62     89.06 o 
 -11   2   2        7.26      -30.48     92.42 o 
 -10   2   2     5935.70     6159.24    287.55 o 
  -9   2   2      121.06       61.68     77.62 o 
  -8   2   2     2477.98     2695.61    164.73 o 
  -7   2   2       48.86      -46.33     46.33 o 
  -6   2   2     1337.87     1373.27     94.38 o 
  -5   2   2      306.92      312.18     63.51 o 
  -4   2   2     6435.39     6178.51    155.02 o 
  -3   2   2     1064.86     1072.95    116.82 o 
  -2   2   2    39726.64    40400.21    628.78 o 
  -1   2   2     2166.24     2033.68     49.24 o 
   0   2   2   126644.32   118115.69   2938.40 o 
   1   2   2     1230.92     1360.10     42.39 o 
   2   2   2     1562.64     1625.93     70.42 o 
   3   2   2        6.33       38.12     27.95 o 
   4   2   2     7166.20     7042.24    129.00 o 
   5   2   2      516.99      610.69     45.57 o 
   6   2   2     1559.91     1787.58     81.13 o 
   7   2   2       57.27       14.89     67.46 o 
   8   2   2    12454.36    12430.43    325.10 o 
   9   2   2       18.37       62.90    120.30 o 
  10   2   2     1740.93     1617.78    160.91 o 
  11   2   2        2.64      -16.41     89.36 o 
 -11   3   2      281.74      225.03    102.95 o 
 -10   3   2      518.51      704.63    119.90 o 
  -9   3   2       19.53       67.96     78.08 o 
  -8   3   2     3390.72     3552.95    243.02 o 
  -7   3   2     6480.83     6915.29    177.51 o 
  -6   3   2     1641.80     1638.97     93.11 o 
  -5   3   2    16102.15    15824.36    321.29 o 
  -4   3   2        6.17       15.76     45.04 o 
  -3   3   2    19010.09    18987.45    301.81 o 
  -2   3   2    21376.10    21064.85    279.07 o 
  -1   3   2     6499.40     6845.85    117.27 o 
   0   3   2    11073.12    11590.39    167.91 o 
   1   3   2     8384.41     8279.22    117.40 o 
   2   3   2     8622.10     8423.07    174.38 o 
   3   3   2    12518.81    11870.31    177.16 o 
   4   3   2    29608.71    30709.19    388.01 o 
   5   3   2    16811.34    16448.41    243.26 o 
   6   3   2     1734.09     1621.38     94.51 o 
   7   3   2     4784.60     4959.06    207.08 o 
   8   3   2     1663.13     1978.19    166.88 o 
   9   3   2     2274.62     2588.38    180.01 o 
  10   3   2     1338.68     1731.39    164.83 o 
  11   3   2       94.11      185.90     98.92 o 
 -11   4   2        6.36       12.71     92.98 o 
 -10   4   2       22.84       35.38     87.34 o 
  -9   4   2       73.94       56.36     82.52 o 
  -8   4   2     3870.97     4440.67    207.75 o 
  -7   4   2      885.57     1041.04    105.72 o 
  -6   4   2    14376.18    13896.44    256.12 o 
  -5   4   2      293.52      309.78     53.45 o 
  -4   4   2    26875.85    26861.51    429.89 o 
  -3   4   2      340.52      412.39     44.71 o 
  -2   4   2    12896.77    12921.81    219.95 o 
  -1   4   2    21892.56    22130.04    294.93 o 
   0   4   2     5222.26     5249.44     97.37 o 
   1   4   2      342.97      360.32     29.07 o 
   2   4   2    51421.05    50848.77    626.33 o 
   3   4   2      688.82      777.29     40.04 o 
   4   4   2      826.07      985.44     58.29 o 
   5   4   2      754.62      844.17     57.25 o 
   6   4   2     3787.25     3982.77    111.26 o 
   7   4   2      906.51      922.26    107.16 o 
   8   4   2      106.01      144.09     75.57 o 
   9   4   2      119.16       83.15     87.82 o 
  10   4   2     3992.05     3833.69    229.02 o 
  11   4   2      126.02      184.87    100.70 o 
 -11   5   2      381.84      244.10    103.44 o 
 -10   5   2       90.24      287.14    101.08 o 
  -9   5   2     1541.66     1373.84    133.77 o 
  -8   5   2     9291.65     8822.47    261.81 o 
  -7   5   2     2626.96     2456.42    133.74 o 
  -6   5   2     4398.23     4296.96    170.76 o 
  -5   5   2     1743.23     1715.11     88.91 o 
  -4   5   2     6229.31     6229.10    138.64 o 
  -3   5   2    17286.01    17319.98    257.50 o 
  -2   5   2    39613.04    38184.10    475.12 o 
  -1   5   2    37145.00    37311.52    468.99 o 
   0   5   2    17405.81    17366.63    236.28 o 
   1   5   2     5388.01     5494.31     95.26 o 
   2   5   2      272.67      308.40     38.05 o 
   3   5   2     7273.59     7492.42    118.24 o 
   4   5   2    23942.33    24988.30    333.89 o 
   5   5   2     8344.72     7909.82    153.50 o 
   6   5   2     2816.50     2888.93    115.91 o 
   7   5   2     8935.95     9516.02    265.46 o 
   8   5   2       10.65       24.40     73.04 o 
   9   5   2       14.43       66.65     88.64 o 
  10   5   2     2244.08     2430.48    186.58 o 
  11   5   2       44.40       79.59     98.98 o 
 -11   6   2      152.00      218.02    118.61 o 
 -10   6   2     8278.71     7928.69    332.45 o 
  -9   6   2     1302.00     1211.86    127.91 o 
  -8   6   2     4529.44     4017.04    304.54 o 
  -7   6   2      437.10      317.55     70.14 o 
  -6   6   2     3783.11     3791.26    139.16 o 
  -5   6   2     1544.68     1679.41     89.42 o 
  -4   6   2    13047.40    12966.22    222.68 o 
  -3   6   2     2336.92     2362.10     79.53 o 
  -2   6   2     7434.13     7327.40    128.73 o 
  -1   6   2    13794.47    13446.30    249.18 o 
   0   6   2   262849.47   240563.45   5298.75 o 
   1   6   2     2630.29     2666.17     78.41 o 
   2   6   2        7.12       -2.50     27.26 o 
   3   6   2      455.50      624.66     42.37 o 
   4   6   2     1080.69     1013.80     90.53 o 
   5   6   2     1006.87     1125.14     68.15 o 
   6   6   2      834.24      920.76     65.75 o 
   7   6   2      173.09      158.94     76.35 o 
   8   6   2    12904.99    13334.94    343.09 o 
   9   6   2       48.40      -76.18     76.18 o 
  10   6   2      507.69      457.01    109.82 o 
  11   6   2       76.11       42.09     94.71 o 
 -11   7   2        2.87       34.09     88.55 o 
 -10   7   2      809.27      806.93    180.41 o 
  -9   7   2       40.20       36.98     83.62 o 
  -8   7   2     4907.77     4888.38    217.68 o 
  -7   7   2    12553.07    11921.60    318.81 o 
  -6   7   2      182.56      143.13     55.87 o 
  -5   7   2    26567.29    26308.49    394.98 o 
  -4   7   2      370.01      413.10     48.63 o 
  -3   7   2      200.81      294.99     36.01 o 
  -2   7   2       41.43       47.11     38.76 o 
  -1   7   2     1104.13     1155.18     53.60 o 
   0   7   2   173455.67   168497.38   1800.25 o 
   1   7   2     1216.37     1204.71     45.36 o 
   2   7   2    10342.91    10197.45    157.05 o 
   3   7   2    14377.24    14168.15    204.67 o 
   4   7   2    24589.93    23969.66    295.52 o 
   5   7   2    15870.84    15615.83    253.93 o 
   6   7   2     3300.65     3057.94    109.77 o 
   7   7   2     1547.60     1636.24    154.48 o 
   8   7   2      363.10      331.02    133.68 o 
   9   7   2     1263.61     1087.39    129.76 o 
  10   7   2     1399.38     1373.27    147.76 o 
  11   7   2       29.26       64.04     93.16 o 
 -11   8   2        2.92      -39.68     86.47 o 
 -10   8   2       21.92      -19.23     85.16 o 
  -9   8   2      127.56       94.54     82.73 o 
  -8   8   2     1735.60     1988.69    180.57 o 
  -7   8   2     4313.64     4096.36    158.30 o 
  -6   8   2     8670.24     8547.20    173.68 o 
  -5   8   2      251.42      196.80     65.67 o 
  -4   8   2     9369.17     9338.47    180.47 o 
  -3   8   2     1057.40     1057.59     59.26 o 
  -2   8   2    16592.65    16799.55    338.08 o 
  -1   8   2      242.54      271.88     31.86 o 
   0   8   2    13567.11    13979.94    172.60 o 
   1   8   2     5740.63     5827.21    101.84 o 
   2   8   2    39426.04    38418.03    494.75 o 
   3   8   2     1302.67     1134.09     59.38 o 
   4   8   2      336.08      441.51     43.36 o 
   5   8   2      969.46      830.10     65.38 o 
   6   8   2     5726.50     5664.61    142.39 o 
   7   8   2      390.17      335.38     57.85 o 
   8   8   2        0.09      -51.90     69.53 o 
   9   8   2      428.95      140.39     88.20 o 
  10   8   2     2986.25     3195.50    245.74 o 
  11   8   2      110.64       16.41     99.76 o 
 -11   9   2     1238.02     1376.84    154.81 o 
 -10   9   2      667.09      503.34    159.97 o 
  -9   9   2     1183.54     1285.54    134.29 o 
  -8   9   2     2923.92     3187.50    234.44 o 
  -7   9   2     2839.20     2857.59    137.21 o 
  -6   9   2     2266.12     2353.74    101.15 o 
  -5   9   2      140.49       98.55     40.37 o 
  -4   9   2     4862.96     4703.11    101.24 o 
  -3   9   2    22555.43    22330.82    318.14 o 
  -2   9   2    13293.80    12923.15    205.95 o 
  -1   9   2     4779.95     4514.21     92.93 o 
   0   9   2      170.20      128.46     32.24 o 
   1   9   2      568.91      612.24     39.06 o 
   2   9   2      706.21      857.08     62.90 o 
   3   9   2      636.14      791.09     54.40 o 
   4   9   2     4582.33     4464.12    109.15 o 
   5   9   2     5948.88     5965.72    118.49 o 
   6   9   2      810.90      845.26     72.71 o 
   7   9   2     9050.50     8385.78    185.84 o 
   8   9   2       46.04      -46.40     72.06 o 
   9   9   2        2.68      -31.87     92.06 o 
  10   9   2      659.21     1031.16    137.51 o 
  11   9   2        6.67      -62.95     91.49 o 
 -11  10   2       85.56      -26.44     77.66 o 
 -10  10   2     5289.00     5529.12    265.63 o 
  -9  10   2     4076.77     3544.07    203.79 o 
  -8  10   2     4391.98     4587.86    180.92 o 
  -7  10   2      202.65      303.29     67.12 o 
  -6  10   2        2.25      -41.54     41.54 o 
  -5  10   2       20.02       36.22     54.28 o 
  -4  10   2     1155.34     1167.17     63.04 o 
  -3  10   2     1227.93     1388.60     69.09 o 
  -2  10   2    14900.15    14862.92    238.34 o 
  -1  10   2    13486.43    13779.57    193.07 o 
   0  10   2    52943.82    51622.11    585.75 o 
   1  10   2      110.70       90.23     24.83 o 
   2  10   2       30.60       51.16     40.12 o 
   3  10   2       91.70      207.66     49.43 o 
   4  10   2     1793.50     1782.58    102.09 o 
   5  10   2     7208.26     7480.95    139.60 o 
   6  10   2      641.87      658.49     69.59 o 
   7  10   2     1672.12     1542.42     95.98 o 
   8  10   2     9457.18     9422.75    286.67 o 
   9  10   2     1024.57      893.05    124.27 o 
  10  10   2     1231.36     1099.33    142.40 o 
  11  10   2      180.53      195.46    103.81 o 
 -11  11   2      188.84      278.01     94.07 o 
 -10  11   2      222.50      203.15     85.09 o 
  -9  11   2        1.04       -1.29     78.00 o 
  -8  11   2     1713.71     1737.53    121.91 o 
  -7  11   2     2528.63     2489.47    131.12 o 
  -6  11   2      551.91      537.98     58.27 o 
  -5  11   2    34316.62    34035.16    431.23 o 
  -4  11   2      658.34      712.00     54.15 o 
  -3  11   2       91.20       34.63     33.70 o 
  -2  11   2     9086.79     8935.23    164.37 o 
  -1  11   2     3768.96     4082.80     84.25 o 
   0  11   2    48250.98    49674.23    576.30 o 
   1  11   2     7922.40     8247.99    122.56 o 
   2  11   2     3095.57     3069.03    161.81 o 
   3  11   2    35000.44    34690.43    535.34 o 
   4  11   2    12098.88    12109.99    203.00 o 
   5  11   2    15512.23    15344.26    241.41 o 
   6  11   2     3793.43     3884.00    134.74 o 
   7  11   2       94.83       76.24     60.80 o 
   8  11   2     1143.35     1042.45    124.49 o 
   9  11   2      227.62      394.31    106.89 o 
  10  11   2      302.06      115.42     95.86 o 
 -10  12   2      179.13      129.76     97.85 o 
  -9  12   2     1716.82     1576.83    151.33 o 
  -8  12   2     3159.36     3366.78    147.95 o 
  -7  12   2      378.62      393.64     65.29 o 
  -6  12   2     6294.02     6198.10    141.60 o 
  -5  12   2        5.28       64.88     41.09 o 
  -4  12   2    12007.05    11526.50    242.15 o 
  -3  12   2     4272.52     4455.37    128.61 o 
  -2  12   2    12518.91    12443.10    208.37 o 
  -1  12   2     4234.57     4326.18     89.90 o 
   0  12   2    23375.56    23974.04    285.78 o 
   1  12   2      485.00      525.56     41.02 o 
   2  12   2    48502.40    48740.42    715.46 o 
   3  12   2     1966.74     1853.03    110.20 o 
   4  12   2      266.21      242.75     49.26 o 
   5  12   2     9123.24     9393.06    179.54 o 
   6  12   2     9574.06     9881.87    209.51 o 
   7  12   2       25.55      -54.93     54.93 o 
   8  12   2      983.78      630.74    109.24 o 
   9  12   2      690.45      705.61    124.70 o 
  10  12   2     2152.49     2185.61    183.17 o 
 -10  13   2      164.71      258.80     86.62 o 
  -9  13   2      681.15      841.92    107.15 o 
  -8  13   2     1137.05     1076.12     92.05 o 
  -7  13   2     5117.73     5375.34    218.52 o 
  -6  13   2     2117.36     2310.63    110.23 o 
  -5  13   2        0.69      -35.98     35.98 o 
  -4  13   2     4238.63     4104.96    118.86 o 
  -3  13   2    24332.63    23006.70    375.78 o 
  -2  13   2    15970.56    15947.24    235.83 o 
  -1  13   2    12348.17    12254.47    173.16 o 
   0  13   2     1121.66     1388.78     52.81 o 
   1  13   2    25123.81    25848.20    373.18 o 
   2  13   2       75.59       49.58     57.30 o 
   3  13   2       39.07        3.69     43.68 o 
   4  13   2     3531.48     3228.01    150.74 o 
   5  13   2     4173.90     4344.24    125.90 o 
   6  13   2      559.88      576.56     71.37 o 
   7  13   2    12304.99    12327.19    321.22 o 
   8  13   2       74.31       47.84     81.35 o 
   9  13   2      114.35      134.50     92.81 o 
  10  13   2      148.82      -73.52     81.18 o 
 -10  14   2     4136.61     4138.34    207.67 o 
  -9  14   2     3886.44     3999.86    312.32 o 
  -8  14   2     4966.03     4951.20    172.97 o 
  -7  14   2     1212.13     1206.92    100.58 o 
  -6  14   2      404.08      373.82     58.79 o 
  -5  14   2      228.86      396.81     55.65 o 
  -4  14   2      396.17      396.41     52.75 o 
  -3  14   2     1688.44     1501.58     78.70 o 
  -2  14   2    15229.94    14978.00    228.02 o 
  -1  14   2    21937.61    21738.33    270.88 o 
   0  14   2    45282.70    44529.87    492.70 o 
   1  14   2      393.95      485.32     71.09 o 
   2  14   2      655.31      629.02     65.69 o 
   3  14   2     4404.22     4440.91    131.57 o 
   4  14   2     6226.78     6021.17    172.75 o 
   5  14   2     2622.73     2672.97    114.97 o 
   6  14   2      305.02      240.46     79.50 o 
   7  14   2     1866.78     2149.86    119.73 o 
   8  14   2     9100.78     9076.18    378.51 o 
   9  14   2     1852.18     1641.61    156.28 o 
  10  14   2     1762.17     1923.05    177.54 o 
 -10  15   2       10.13       36.50     85.77 o 
  -9  15   2       87.14      111.45     84.07 o 
  -8  15   2      905.18     1033.93    142.72 o 
  -7  15   2      908.90     1034.05    101.66 o 
  -6  15   2      290.22      283.04     62.16 o 
  -5  15   2    32053.17    31962.91    463.21 o 
  -4  15   2      277.11      236.78     70.78 o 
  -3  15   2       97.91      112.71     41.19 o 
  -2  15   2    14304.44    14458.87    255.88 o 
  -1  15   2      236.13      317.21     50.07 o 
   0  15   2     4433.25     4807.30     97.59 o 
   1  15   2     7913.65     7808.29    207.75 o 
   2  15   2     3943.83     3719.12    105.15 o 
   3  15   2    27825.10    25640.41    395.18 o 
   4  15   2     1055.27     1098.39    108.69 o 
   5  15   2    14045.61    14001.16    535.86 o 
   6  15   2     2572.60     2441.16    175.19 o 
   7  15   2      309.06      334.98     71.51 o 
   8  15   2      160.02       99.22     84.88 o 
   9  15   2      997.95      929.03    129.34 o 
  10  15   2      195.46      177.51    116.53 o 
 -10  16   2      257.20       52.75     83.91 o 
  -9  16   2      920.09      986.88    118.28 o 
  -8  16   2     2996.23     2962.49    157.38 o 
  -7  16   2     3725.61     4143.19    192.71 o 
  -6  16   2     2919.73     3203.72    140.21 o 
  -5  16   2       70.75      113.37     61.08 o 
  -4  16   2     4932.72     4801.76    135.50 o 
  -3  16   2     9759.96    10202.66    186.10 o 
  -2  16   2     2169.01     2049.50     91.48 o 
  -1  16   2     4150.94     4018.46     92.01 o 
   0  16   2     4894.57     5127.67     98.37 o 
   1  16   2     1428.86     1276.66    102.34 o 
   2  16   2    10623.11    10136.60    237.70 o 
   3  16   2    11514.70    11310.23    228.51 o 
   4  16   2       19.24       12.61     45.72 o 
   5  16   2     3536.36     3303.12    146.52 o 
   6  16   2     1863.54     1869.51    132.17 o 
   7  16   2       51.84      155.92     67.56 o 
   8  16   2      878.08      963.16    127.63 o 
   9  16   2      185.72      284.58     96.73 o 
  10  16   2     2466.58     2428.43    210.89 o 
 -10  17   2        0.98       26.09     83.99 o 
  -9  17   2     1112.74      970.55    120.08 o 
  -8  17   2      769.72      851.71    108.93 o 
  -7  17   2     6267.65     6944.79    223.98 o 
  -6  17   2      866.90     1006.49     82.23 o 
  -5  17   2       38.53       24.56     45.05 o 
  -4  17   2     1789.50     1961.33    101.27 o 
  -3  17   2    13970.09    13708.00    230.03 o 
  -2  17   2      441.55      338.59     44.74 o 
  -1  17   2    12635.87    12691.83    205.31 o 
   0  17   2      966.02     1034.26     91.30 o 
   1  17   2    25187.55    26047.14    470.98 o 
   2  17   2      830.64      906.81     95.21 o 
   3  17   2     1041.23     1049.24     83.44 o 
   4  17   2      579.59      662.00     73.55 o 
   5  17   2     4784.48     4792.85    166.72 o 
   6  17   2      335.97      317.60     88.79 o 
   7  17   2    13556.11    13567.56    302.16 o 
   8  17   2      966.28      620.65    129.61 o 
   9  17   2      385.51      270.03    189.62 o 
  10  17   2       45.27      101.92     98.81 o 
 -10  18   2     1335.44     1559.95    152.14 o 
  -9  18   2     1589.78     1303.26    155.12 o 
  -8  18   2     2696.90     2748.82    214.93 o 
  -7  18   2     2978.21     3072.71    170.31 o 
  -6  18   2     1107.93     1220.29     90.63 o 
  -5  18   2      302.10      284.72     58.67 o 
  -4  18   2      113.12       90.83     47.33 o 
  -3  18   2     7318.57     7301.30    158.80 o 
  -2  18   2     6333.60     5804.53    129.95 o 
  -1  18   2     2975.04     2849.82     79.17 o 
   0  18   2    10166.43    10194.53    229.37 o 
   1  18   2      560.05      562.83     84.94 o 
   2  18   2     3605.77     3561.77    181.92 o 
   3  18   2     2554.55     2304.47    192.90 o 
   4  18   2     4420.61     4811.81    219.96 o 
   5  18   2     2058.82     2133.85    157.16 o 
   6  18   2      411.24      474.52    103.68 o 
   7  18   2      749.45      863.91    141.57 o 
   8  18   2     5385.96     4884.27    235.09 o 
   9  18   2     1351.03     1121.56    162.53 o 
  10  18   2      794.85      681.91    217.03 o 
 -10  19   2        0.52        5.25    120.08 o 
  -9  19   2      118.07      113.84    135.95 o 
  -8  19   2        7.23      185.52    128.00 o 
  -7  19   2      259.66      267.16     86.15 o 
  -6  19   2      148.35      122.67     54.22 o 
  -5  19   2    27500.79    27467.09    428.80 o 
  -4  19   2     1083.35     1074.04     85.72 o 
  -3  19   2     1692.07     1663.29     95.58 o 
  -2  19   2     7610.73     7284.55    150.07 o 
  -1  19   2      187.05      200.23     55.75 o 
   0  19   2     2440.27     2507.28    115.29 o 
   1  19   2     2848.30     2919.00    128.44 o 
   2  19   2        0.68      -75.40     75.40 o 
   3  19   2    18858.92    18512.18    371.90 o 
   4  19   2      620.96      663.85     95.86 o 
   5  19   2    10981.25    10887.28    267.20 o 
   6  19   2      878.91      866.34    129.37 o 
   7  19   2        7.33      -64.10     74.96 o 
   8  19   2      114.76      136.95     87.81 o 
   9  19   2     1874.77     1744.99    242.07 o 
  -9  20   2      242.73      221.78    139.78 o 
  -8  20   2     4861.76     5036.88    467.06 o 
  -7  20   2     5786.79     6013.28    231.65 o 
  -6  20   2     2154.22     2010.85    114.69 o 
  -5  20   2       55.63      126.02     54.32 o 
  -4  20   2     1859.29     1840.51    224.83 o 
  -3  20   2     5940.91     5943.16    218.49 o 
  -2  20   2     4752.61     4676.88    121.00 o 
  -1  20   2     4785.76     4807.67    103.91 o 
   0  20   2     8245.68     8427.05    199.14 o 
   1  20   2      899.48     1181.92    169.52 o 
   2  20   2     9708.81     9372.36    257.41 o 
   3  20   2     9454.17     9102.68    247.24 o 
   4  20   2      778.23      739.08     86.38 o 
   5  20   2     3049.57     3345.48    168.55 o 
   6  20   2      989.05      969.50    227.91 o 
   7  20   2        0.12       65.24     87.62 o 
   8  20   2     1628.43     1507.03    146.02 o 
   9  20   2       52.03      329.09    148.84 o 
  -9  21   2      520.10      537.26    158.56 o 
  -8  21   2       16.18      156.48    102.55 o 
  -7  21   2     5203.56     5004.46    320.73 o 
  -6  21   2      369.38      461.96     86.32 o 
  -5  21   2       57.57       79.89     47.39 o 
  -4  21   2       64.48        0.20     71.13 o 
  -3  21   2    12994.19    13360.14    261.99 o 
  -2  21   2      279.24      330.49     48.32 o 
  -1  21   2     3078.25     3064.92    106.58 o 
   0  21   2     1742.68     1797.78    106.51 o 
   1  21   2    16075.13    15624.80    305.91 o 
   2  21   2      121.76       44.34     75.23 o 
   3  21   2        5.92      -25.57     60.46 o 
   4  21   2      838.48      904.54     92.80 o 
   5  21   2     3857.91     4298.76    167.39 o 
   6  21   2      571.07      565.34    114.39 o 
   7  21   2    10647.95    10563.14    459.35 o 
   8  21   2      271.10      275.32     99.93 o 
   9  21   2      240.73      209.47    227.43 o 
  -9  22   2     1368.96     1544.94    594.61 o 
  -8  22   2     1712.97     1566.13    211.02 o 
  -7  22   2      963.20     1018.95    175.18 o 
  -6  22   2      746.14      855.72    101.95 o 
  -5  22   2      155.42      150.90     69.92 o 
  -4  22   2      482.90      536.02     88.40 o 
  -3  22   2     7551.00     7425.02    236.45 o 
  -2  22   2     6053.64     5966.13    145.27 o 
  -1  22   2     7736.67     7635.24    158.98 o 
   0  22   2     5358.68     5380.10    167.65 o 
   1  22   2     2570.93     2653.17    132.11 o 
   2  22   2     2288.68     2431.73    155.06 o 
   3  22   2     1510.44     1604.28    115.65 o 
   4  22   2     1721.51     1719.41    118.45 o 
   5  22   2     3308.46     3365.42    175.53 o 
   6  22   2      338.43      256.80    117.43 o 
   7  22   2      208.25       98.38    130.74 o 
   8  22   2     1449.82     1478.30    262.07 o 
   9  22   2      702.10     1004.32    215.99 o 
  -9  23   2      108.57      -93.83    120.70 o 
  -8  23   2        3.39      -12.23     97.97 o 
  -7  23   2      169.99      285.92    129.03 o 
  -6  23   2      105.31      183.28     76.21 o 
  -5  23   2    11766.32    11584.60    298.51 o 
  -4  23   2      574.66      566.73     90.31 o 
  -3  23   2      244.83      212.66     64.94 o 
  -2  23   2        5.53       19.33     53.77 o 
  -1  23   2       48.20       -6.77     71.43 o 
   0  23   2      625.39      704.03     86.16 o 
   1  23   2     4390.02     4401.73    164.31 o 
   2  23   2        0.25       64.38     87.78 o 
   3  23   2    11873.16    11836.08    270.91 o 
   4  23   2     1306.60     1239.59    141.33 o 
   5  23   2     6083.66     6011.25    199.40 o 
   6  23   2      296.48      206.54    102.31 o 
   7  23   2       67.26       47.97     98.87 o 
   8  23   2       71.76       35.72     90.18 o 
   9  23   2     1638.33     1916.94    263.39 o 
  -9  24   2       22.23       16.78    129.92 o 
  -8  24   2     1401.08     1539.18    182.14 o 
  -7  24   2     5690.61     5446.57    352.12 o 
  -6  24   2       72.59       42.13     78.43 o 
  -5  24   2      340.64      478.03     93.07 o 
  -4  24   2       39.14       43.20     70.64 o 
  -3  24   2     3587.94     3848.13    157.39 o 
  -2  24   2      579.13      655.56    101.97 o 
  -1  24   2     4496.33     4288.06    211.78 o 
   0  24   2     8580.51     8582.75    264.46 o 
   1  24   2     2502.00     2518.49    144.87 o 
   2  24   2     2979.72     2904.53    310.66 o 
   3  24   2    10497.98     9936.62    251.27 o 
   4  24   2      243.20      166.28     70.64 o 
   5  24   2     2061.32     1957.29    130.59 o 
   6  24   2      213.16      287.00    123.42 o 
   7  24   2       66.35       35.64    129.36 o 
   8  24   2     1596.20     1729.33    167.68 o 
  -8  25   2       76.95       57.78    154.08 o 
  -7  25   2     3876.92     3939.70    465.02 o 
  -6  25   2       48.89       -8.87    117.70 o 
  -5  25   2       42.42       33.37     72.28 o 
  -4  25   2      352.84      372.04     87.23 o 
  -3  25   2     8764.09     8750.45    310.29 o 
  -2  25   2     4842.59     4926.86    323.86 o 
  -1  25   2     1007.92     1178.11    125.30 o 
   0  25   2      329.55      476.11    179.72 o 
   1  25   2    11244.44    11088.69    304.67 o 
   2  25   2        4.11        8.65     71.34 o 
   3  25   2      946.80      920.99    142.38 o 
   4  25   2      152.13      328.62     79.24 o 
   5  25   2     1019.29     1172.47    113.29 o 
   6  25   2     1015.66      989.94    146.47 o 
   7  25   2     8471.08     8176.05    324.02 o 
   8  25   2      127.83       11.99     90.07 o 
  -8  26   2     1314.99     1164.73    194.90 o 
  -7  26   2      886.45      711.41    160.75 o 
  -6  26   2      187.87      255.32    122.14 o 
  -5  26   2       14.62       58.79     69.82 o 
  -4  26   2      762.71      676.32    113.81 o 
  -3  26   2     1923.44     1933.93    152.49 o 
  -2  26   2     1246.25     1314.22    164.68 o 
  -1  26   2     5972.43     5943.97    342.09 o 
   0  26   2     2369.89     2630.29    273.25 o 
   1  26   2      130.36      225.50    123.24 o 
   2  26   2     1594.17     2038.61    155.42 o 
   3  26   2     1280.28     1021.08    105.40 o 
   4  26   2       12.67      -35.12     68.15 o 
   5  26   2     2789.06     2963.61    164.77 o 
   6  26   2      361.73      219.68    116.42 o 
   7  26   2      768.47      786.21    182.92 o 
   8  26   2      122.59       12.69    111.30 o 
  -8  27   2        0.69      173.73    129.33 o 
  -7  27   2      451.93      559.13    152.44 o 
  -6  27   2     1863.42     2175.29    233.40 o 
  -5  27   2     8335.37     7928.17    600.74 o 
  -4  27   2      329.69      427.95     94.04 o 
  -3  27   2      155.29      108.20     85.07 o 
  -2  27   2      302.59      244.42     92.20 o 
  -1  27   2       65.55      152.30     85.53 o 
   0  27   2      876.17     1055.10    123.51 o 
   1  27   2      801.97      665.06    109.12 o 
   2  27   2       12.51       -4.64     78.66 o 
   3  27   2     4593.71     4808.88    297.93 o 
   4  27   2     1082.34     1503.87    175.81 o 
   5  27   2     2290.00     2235.35    149.31 o 
   6  27   2       57.94       58.88    128.28 o 
   7  27   2        0.46      -93.45     93.45 o 
   8  27   2       21.74       91.56    125.80 o 
  -7  28   2     2204.42     2719.10    354.48 o 
  -6  28   2        1.56      -32.80    114.95 o 
  -5  28   2       14.31       54.72     70.42 o 
  -4  28   2       19.05       -1.58    103.06 o 
  -3  28   2     3796.98     4172.77    225.62 o 
  -2  28   2     1544.83     1528.09    146.79 o 
  -1  28   2      190.83      147.48     87.00 o 
   0  28   2     5745.32     5542.06    248.04 o 
   1  28   2      652.50      705.50    112.22 o 
   2  28   2      953.99      957.55    127.12 o 
   3  28   2      889.63      976.73    109.51 o 
   4  28   2     1822.10     1762.13    150.32 o 
   5  28   2     1214.65     1337.53    125.39 o 
   6  28   2        7.87      -99.98     99.98 o 
   7  28   2       54.37      117.00    119.35 o 
  -7  29   2      829.66      969.04    185.07 o 
  -6  29   2       17.47       25.86    121.55 o 
  -5  29   2      343.11      256.27    103.43 o 
  -4  29   2      460.35      361.42     95.64 o 
  -3  29   2     6013.21     5519.76    252.86 o 
  -2  29   2     3467.42     3318.91    232.17 o 
  -1  29   2     2367.00     2344.95    175.12 o 
   0  29   2      588.65      645.18    122.50 o 
   1  29   2     2887.60     2980.77    194.07 o 
   2  29   2       96.35      110.18     87.10 o 
   3  29   2      307.72      204.23     84.04 o 
   4  29   2       26.93       52.43     77.81 o 
   5  29   2     1699.64     1798.43    141.62 o 
   6  29   2     1561.47     1584.95    190.24 o 
   7  29   2     5082.11     5345.20    320.24 o 
  -7  30   2      185.41       30.02    149.92 o 
  -6  30   2      885.87      632.36    171.03 o 
  -5  30   2       61.77       43.22     85.31 o 
  -4  30   2     1350.31     1440.99    141.65 o 
  -3  30   2      407.98      397.08    106.96 o 
  -2  30   2      446.16      536.02    110.09 o 
  -1  30   2     4473.34     4733.87    244.13 o 
   0  30   2      424.71      186.25    139.01 o 
   1  30   2       56.08       80.31     87.09 o 
   2  30   2     3479.66     3521.00    214.87 o 
   3  30   2      188.91       51.22     84.58 o 
   4  30   2        1.55       21.14     76.81 o 
   5  30   2      939.50      993.58    136.73 o 
   6  30   2      271.10      268.66    124.49 o 
   7  30   2      168.92      185.11    126.54 o 
  -6  31   2     1627.98     1426.37    226.16 o 
  -5  31   2     4980.51     4289.12    231.41 o 
  -4  31   2      535.73      602.17    110.79 o 
  -3  31   2       46.22      -90.59     90.59 o 
  -2  31   2      973.10      824.24    126.82 o 
  -1  31   2      526.13      535.62    117.33 o 
   0  31   2       16.34       98.92     89.74 o 
   1  31   2      333.89      415.81    155.88 o 
   2  31   2      692.86      630.81    148.18 o 
   3  31   2     1340.49     1635.49    144.93 o 
   4  31   2     2859.93     2757.30    231.22 o 
   5  31   2     1627.91     1938.94    204.43 o 
   6  31   2       49.31        0.56    111.39 o 
  -6  32   2      217.02       75.36    135.65 o 
  -5  32   2       27.43       20.64     82.36 o 
  -4  32   2       35.03      -18.83     82.22 o 
  -3  32   2     1998.06     1903.44    172.36 o 
  -2  32   2     1128.70     1285.26    147.47 o 
  -1  32   2       92.57      108.23     98.60 o 
   0  32   2     3336.00     3280.37    216.37 o 
   1  32   2     1476.55     1504.00    172.75 o 
   2  32   2       14.11       -8.54     91.42 o 
   3  32   2     1226.02     1426.49    137.21 o 
   4  32   2      544.92      658.69    108.57 o 
   5  32   2      768.13      832.27    158.51 o 
   6  32   2        7.19     -107.65    107.65 o 
  -5  33   2       68.40       39.44     87.32 o 
  -4  33   2       12.69      -48.52     79.15 o 
  -3  33   2     2824.22     2925.85    207.20 o 
  -2  33   2      780.73      918.48    169.82 o 
  -1  33   2     1341.75     1527.78    161.68 o 
   0  33   2      833.42      782.17    127.28 o 
   1  33   2     1556.24     1614.16    159.81 o 
   2  33   2     1422.51     1711.93    169.45 o 
   3  33   2       29.24      -75.59     75.59 o 
   4  33   2      151.30      191.14     89.60 o 
   5  33   2      646.93      886.36    161.93 o 
  -5  34   2       27.70      -49.54    105.26 o 
  -4  34   2      945.42      929.98    134.74 o 
  -3  34   2       40.20      149.88    124.70 o 
  -2  34   2      267.65      268.17    104.86 o 
  -1  34   2     1903.64     2002.72    183.48 o 
   0  34   2      736.75      751.69    128.04 o 
   1  34   2       93.17      103.78     94.44 o 
   2  34   2     4883.67     4756.65    262.38 o 
   3  34   2       34.69       47.01     84.70 o 
   4  34   2      173.19      279.95     94.16 o 
   5  34   2      669.83      282.84    131.36 o 
  -4  35   2      610.63      663.58    125.31 o 
  -3  35   2      284.13      264.07    164.76 o 
  -2  35   2      207.91      -89.13     89.13 o 
  -1  35   2      190.79      301.74    124.70 o 
   0  35   2      569.21      670.48    233.63 o 
   1  35   2       53.13       44.74     90.35 o 
   2  35   2        1.47       13.08    150.27 o 
   3  35   2     1591.20     1632.27    152.03 o 
   4  35   2     2021.39     1533.21    190.74 o 
  -4  36   2       89.97      116.37     92.55 o 
  -3  36   2      568.53      641.48    145.79 o 
  -2  36   2     1051.84     1237.50    154.16 o 
  -1  36   2        5.47       33.13     95.45 o 
   0  36   2     4149.37     4491.74    289.49 o 
   1  36   2     1109.56     1371.42    157.87 o 
   2  36   2        0.24      -92.66     92.66 o 
   3  36   2      514.96      659.68    198.67 o 
   4  36   2      132.18       23.84     92.03 o 
  -3  37   2     1551.71     1671.18    231.39 o 
  -2  37   2     1152.50     1511.59    314.33 o 
  -1  37   2      443.76      283.72    115.12 o 
   0  37   2      220.10      373.44    123.15 o 
   1  37   2      794.62      546.12    130.20 o 
   2  37   2      485.71      618.25    132.54 o 
   3  37   2      138.13      -72.91     93.94 o 
  -2  38   2      434.94      179.16    106.69 o 
  -1  38   2     1093.76      931.25    199.16 o 
   0  38   2      349.34      244.91    165.50 o 
   1  38   2      301.82      523.67    125.81 o 
 -11   0   3        0.22       23.04    127.05 o 
  -9   0   3     7969.35     8013.58    509.49 o 
  -7   0   3     1367.30     1458.20    169.06 o 
  -5   0   3    28178.33    28356.76    982.13 o 
  -3   0   3      302.49      439.64     54.83 o 
  -1   0   3    33382.46    33902.48    465.22 o 
   1   0   3    10860.53    11508.56    220.39 o 
   3   0   3      531.51      511.20     84.85 o 
   5   0   3     1960.42     1972.99    174.03 o 
   7   0   3      338.96      314.57    221.07 o 
   9   0   3     9928.99    10049.13    494.24 o 
  11   0   3      866.70     1042.93    227.43 o 
 -11   1   3      185.23      138.30    100.92 o 
 -10   1   3        1.30       62.02     85.26 o 
  -9   1   3      728.81      832.38    113.67 o 
  -8   1   3     2336.11     2252.49    149.89 o 
  -7   1   3     6887.54     7085.67    211.93 o 
  -6   1   3     7406.36     7890.72    210.46 o 
  -5   1   3        3.53       51.23     52.51 o 
  -4   1   3    26078.88    26054.54    407.87 o 
  -3   1   3     3048.55     3129.77     83.08 o 
  -2   1   3     2357.12     2304.36     53.91 o 
  -1   1   3    32869.04    32795.05    316.34 o 
   0   1   3     6316.16     6498.30     83.65 o 
   1   1   3     7033.19     6785.67    106.23 o 
   2   1   3     1495.22     1346.33     59.39 o 
   3   1   3     9802.22     9461.24    273.38 o 
   4   1   3    22944.72    22169.20    334.95 o 
   5   1   3    18639.13    18212.23    262.70 o 
   6   1   3     8643.28     8781.91    187.83 o 
   7   1   3     2916.40     2923.70    167.17 o 
   8   1   3     1542.21     1662.45    145.71 o 
   9   1   3     1468.83     1587.14    155.61 o 
  10   1   3      261.86       -3.78     93.76 o 
  11   1   3     1243.34     1678.15    177.25 o 
 -11   2   3     4319.36     4641.23    261.51 o 
 -10   2   3       81.70      133.84    115.17 o 
  -9   2   3      328.67      324.29     95.08 o 
  -8   2   3      558.18      579.69     96.10 o 
  -7   2   3     2293.63     2487.35    120.62 o 
  -6   2   3      291.61      299.02     69.11 o 
  -5   2   3    22159.62    22337.54    346.91 o 
  -4   2   3      189.35      132.31     47.92 o 
  -3   2   3    31614.65    30493.49    369.81 o 
  -2   2   3     6485.00     6583.19     95.93 o 
  -1   2   3    15584.10    15465.65    188.63 o 
   0   2   3     2312.52     2367.60     66.76 o 
   1   2   3     1439.59     1382.66     52.84 o 
   2   2   3    12080.31    12263.69    164.18 o 
   3   2   3    57026.99    55914.35    703.33 o 
   4   2   3     1214.85     1514.46     66.98 o 
   5   2   3        1.07      -31.68     31.68 o 
   6   2   3      424.68      398.64    107.27 o 
   7   2   3     6354.21     6697.92    226.12 o 
   8   2   3      140.12       68.32     83.62 o 
   9   2   3        9.66       -7.54     88.86 o 
  10   2   3      121.02       83.34    114.43 o 
  11   2   3     2367.87     2671.15    210.70 o 
 -11   3   3       54.72       38.33     82.58 o 
 -10   3   3      294.87      396.65    100.82 o 
  -9   3   3      733.68      812.84    115.34 o 
  -8   3   3     1363.61     1549.36    128.13 o 
  -7   3   3     4867.41     5087.05    256.38 o 
  -6   3   3    13380.51    12762.89    279.10 o 
  -5   3   3     2371.32     2426.45    107.56 o 
  -4   3   3    17424.61    17534.86    388.05 o 
  -3   3   3    15805.39    16255.27    222.62 o 
  -2   3   3     4668.80     4670.86     78.14 o 
  -1   3   3     7519.50     7334.97    152.25 o 
   0   3   3    22803.93    23006.23    345.66 o 
   1   3   3    14930.92    15255.01    183.57 o 
   2   3   3     2798.93     2718.58     71.44 o 
   3   3   3    13525.44    13586.37    200.15 o 
   4   3   3    14542.64    14673.51    221.28 o 
   5   3   3    13950.96    13983.96    221.63 o 
   6   3   3    10121.73    10181.45    183.58 o 
   7   3   3      835.03      960.12    111.51 o 
   8   3   3     8425.70     8175.27    265.06 o 
   9   3   3      172.96      182.41    130.00 o 
  10   3   3       39.32      105.72     96.59 o 
  11   3   3     1571.32     1707.86    173.09 o 
 -11   4   3      142.96        2.97     91.94 o 
 -10   4   3       69.97       36.21     84.98 o 
  -9   4   3     8059.53     8464.76    268.46 o 
  -8   4   3      767.33      758.50    102.06 o 
  -7   4   3     1881.26     1984.57    111.83 o 
  -6   4   3      179.52      139.86     60.47 o 
  -5   4   3     7800.82     7472.66    169.06 o 
  -4   4   3      259.52      185.86     50.02 o 
  -3   4   3       98.86        6.41     28.48 o 
  -2   4   3     1304.96     1324.89     58.18 o 
  -1   4   3     5881.85     5846.32    117.41 o 
   0   4   3     2146.51     2201.17     61.66 o 
   1   4   3    63883.02    60036.68    827.46 o 
   2   4   3      163.17      160.61     32.23 o 
   3   4   3      595.43      574.93     46.58 o 
   4   4   3      820.72      783.09     56.52 o 
   5   4   3      948.70      992.27     88.83 o 
   6   4   3        3.12      -38.08     38.08 o 
   7   4   3      246.76      149.79     97.93 o 
   8   4   3      295.56      311.22     92.90 o 
   9   4   3    13229.67    13074.16    363.50 o 
  10   4   3      398.28      452.04    123.68 o 
  11   4   3     1245.54     1464.21    160.12 o 
 -11   5   3      447.72      530.31    115.03 o 
 -10   5   3       39.92       51.83     73.07 o 
  -9   5   3      935.03      971.16    117.07 o 
  -8   5   3     1039.80     1081.03     93.20 o 
  -7   5   3     5068.05     4988.90    157.71 o 
  -6   5   3     4768.53     4653.95    195.65 o 
  -5   5   3      875.74      713.37     68.14 o 
  -4   5   3    28403.34    27946.23    436.89 o 
  -3   5   3      213.43      197.17     47.50 o 
  -2   5   3     7406.23     7141.17    130.47 o 
  -1   5   3    67775.17    65440.82    805.59 o 
   0   5   3    13151.47    13272.53    203.79 o 
   1   5   3     8578.99     9111.00    138.62 o 
   2   5   3    10136.64    10307.33    147.75 o 
   3   5   3     5714.95     5391.04    121.80 o 
   4   5   3    20073.20    20196.80    286.65 o 
   5   5   3     5570.94     5327.61    128.17 o 
   6   5   3     5603.47     5169.13    131.39 o 
   7   5   3     2366.79     2389.43    252.21 o 
   8   5   3      178.12      186.23     85.67 o 
   9   5   3     1790.23     2165.27    173.92 o 
  10   5   3      259.54      237.79    114.49 o 
  11   5   3      999.45     1030.62    146.90 o 
 -11   6   3     4055.38     3988.23    208.93 o 
 -10   6   3      160.01       76.05     78.18 o 
  -9   6   3     1250.52     1461.81    143.89 o 
  -8   6   3      110.27      124.14     55.96 o 
  -7   6   3     2709.33     2855.91    121.52 o 
  -6   6   3      978.37     1138.67     78.61 o 
  -5   6   3     7899.10     7603.51    155.60 o 
  -4   6   3        0.05      -46.32     46.32 o 
  -3   6   3    28639.99    28401.96    607.38 o 
  -2   6   3     1255.94     1417.57     81.60 o 
  -1   6   3    20331.34    20478.76    290.95 o 
   0   6   3     7540.90     7732.88    138.96 o 
   1   6   3     1173.76     1307.80     71.06 o 
   2   6   3    21433.60    22304.70    266.18 o 
   3   6   3    25152.40    24539.72    350.70 o 
   4   6   3     4096.34     4357.26     95.47 o 
   5   6   3      357.20      414.43     63.48 o 
   6   6   3     1378.70     1474.43     82.20 o 
   7   6   3     6682.21     6852.96    230.15 o 
   8   6   3      256.36      221.08     86.92 o 
   9   6   3      293.39      397.80    107.70 o 
  10   6   3       80.80        8.29     94.87 o 
  11   6   3     1695.61     1823.23    180.03 o 
 -11   7   3      293.28      400.24    102.47 o 
 -10   7   3     1341.43     1260.27    122.75 o 
  -9   7   3      598.80      660.90     96.15 o 
  -8   7   3     3896.86     3738.61    143.34 o 
  -7   7   3     4440.89     4413.80    138.71 o 
  -6   7   3     7799.03     7755.17    169.65 o 
  -5   7   3     8675.03     8359.42    164.18 o 
  -4   7   3     1347.52     1232.84     88.03 o 
  -3   7   3     3786.97     3940.40    111.70 o 
  -2   7   3    27163.74    27369.28    370.33 o 
  -1   7   3    18062.26    18454.65    271.26 o 
   0   7   3    10317.98    10695.23    174.50 o 
   1   7   3     2424.20     2304.35     82.90 o 
   2   7   3    20540.75    20198.81    247.44 o 
   3   7   3     5175.98     5236.94    126.14 o 
   4   7   3     8725.38     8623.76    144.74 o 
   5   7   3     1990.20     1797.53     88.12 o 
   6   7   3     5162.59     5024.82    138.76 o 
   7   7   3     1270.01     1394.77     96.80 o 
   8   7   3     6558.03     6798.85    267.43 o 
   9   7   3      479.04      582.44    114.14 o 
  10   7   3      244.16      136.35    161.38 o 
  11   7   3      628.46      646.45    130.34 o 
 -11   8   3       16.09      -74.77     74.77 o 
 -10   8   3      143.93       95.77     77.34 o 
  -9   8   3     8454.11     7965.56    233.11 o 
  -8   8   3     3773.22     3798.07    146.03 o 
  -7   8   3     2570.81     2652.95    119.77 o 
  -6   8   3     1617.61     1718.97    103.79 o 
  -5   8   3     3083.62     2883.00    106.63 o 
  -4   8   3      534.76      419.85     52.26 o 
  -3   8   3     1709.97     1713.80     84.84 o 
  -2   8   3     5040.85     5389.45    152.27 o 
  -1   8   3    12187.62    11807.54    377.18 o 
   0   8   3    14312.85    14569.61    205.13 o 
   1   8   3    52922.11    51720.20    590.57 o 
   2   8   3      103.13       86.82     28.15 o 
   3   8   3      973.96     1086.39     64.22 o 
   4   8   3     3512.65     3285.16    103.47 o 
   5   8   3      715.23      727.80     49.85 o 
   6   8   3      612.79      605.77     63.65 o 
   7   8   3     1535.82     1538.60    102.47 o 
   8   8   3      176.22       66.30     90.23 o 
   9   8   3     7567.20     8204.43    388.05 o 
  10   8   3      205.61      131.41    100.16 o 
  11   8   3      823.29      471.43    124.52 o 
 -11   9   3      274.17      228.64     93.07 o 
 -10   9   3      484.88      333.60     86.20 o 
  -9   9   3     1782.83     1835.79    134.83 o 
  -8   9   3      365.49      375.62     68.02 o 
  -7   9   3     9947.36     9535.09    182.33 o 
  -6   9   3     4453.54     4502.17    132.66 o 
  -5   9   3        4.58       10.53     42.35 o 
  -4   9   3    47050.49    46505.93    669.34 o 
  -3   9   3     2301.23     2348.00    119.18 o 
  -2   9   3     3652.15     3715.49    112.05 o 
  -1   9   3    16300.88    16533.56    228.46 o 
   0   9   3     8236.76     8286.09    136.81 o 
   1   9   3     8199.37     8167.59    183.12 o 
   2   9   3     6954.44     7517.07    180.58 o 
   3   9   3     3587.61     3770.89     99.38 o 
   4   9   3    27834.91    27924.33    379.31 o 
   5   9   3     4554.78     4335.70    107.51 o 
   6   9   3     8384.65     8288.03    180.73 o 
   7   9   3      897.72      989.03     80.18 o 
   8   9   3        4.58      -68.69    124.36 o 
   9   9   3      106.38      227.92     95.86 o 
  10   9   3       78.14       24.29     90.44 o 
 -11  10   3     3769.02     3944.43    208.11 o 
 -10  10   3      710.43      669.79    103.86 o 
  -9  10   3      752.69     1028.02    111.60 o 
  -8  10   3      663.10      730.70     96.99 o 
  -7  10   3     2634.77     2712.01    109.38 o 
  -6  10   3      249.83      309.06     53.66 o 
  -5  10   3     9281.79     9445.96    198.45 o 
  -4  10   3      223.06      192.53     43.83 o 
  -3  10   3    29293.68    28576.50    395.67 o 
  -2  10   3      175.07      279.66     57.58 o 
  -1  10   3    19369.62    18959.93    237.35 o 
   0  10   3     5451.55     5666.48    109.08 o 
   1  10   3     2246.06     2171.96     65.45 o 
   2  10   3    15886.58    17051.46    297.68 o 
   3  10   3    43004.66    43290.91    525.71 o 
   4  10   3     7199.03     7317.84    149.01 o 
   5  10   3      407.31      505.33     57.59 o 
   6  10   3     7303.61     7092.76    187.13 o 
   7  10   3    10207.78    10140.11    213.65 o 
   8  10   3       57.80      122.94     88.24 o 
   9  10   3      513.22      682.92    153.50 o 
  10  10   3      364.97      275.94    100.70 o 
 -10  11   3     2650.57     2718.30    202.34 o 
  -9  11   3     1555.88     1497.98    126.37 o 
  -8  11   3     2572.72     2664.01    130.01 o 
  -7  11   3     1129.37     1219.05    104.36 o 
  -6  11   3     7311.18     7219.50    153.92 o 
  -5  11   3     8837.34     9017.39    175.87 o 
  -4  11   3      346.45      480.64     54.08 o 
  -3  11   3     5953.53     5979.45    137.65 o 
  -2  11   3    31127.01    31456.47    396.77 o 
  -1  11   3    28944.50    30021.01    377.14 o 
   0  11   3    19464.32    20109.78    248.30 o 
   1  11   3     3338.26     3194.05     83.69 o 
   2  11   3    20637.16    20077.97    341.69 o 
   3  11   3     2481.91     2772.08    116.44 o 
   4  11   3    13244.06    13076.52    216.96 o 
   5  11   3     3625.08     3622.07    108.91 o 
   6  11   3     1359.48     1581.34     97.53 o 
   7  11   3      881.72      900.83     81.60 o 
   8  11   3     5271.58     4752.14    256.74 o 
   9  11   3      158.48       80.96    119.94 o 
  10  11   3       32.09       79.87     98.71 o 
 -10  12   3       11.66       96.46     78.78 o 
  -9  12   3     6790.97     6625.76    219.61 o 
  -8  12   3     3039.97     3137.96    149.06 o 
  -7  12   3     2642.77     2768.79    125.48 o 
  -6  12   3     2439.66     2426.53    108.27 o 
  -5  12   3      337.67      316.24     55.69 o 
  -4  12   3      600.66      576.33     59.79 o 
  -3  12   3      993.88     1005.21     87.88 o 
  -2  12   3     1490.54     1560.97     72.18 o 
  -1  12   3    54600.16    55706.11    649.85 o 
   0  12   3    23668.06    24381.32    292.03 o 
   1  12   3    56594.59    56741.98    655.34 o 
   2  12   3     1711.45     1781.73     83.41 o 
   3  12   3      255.04      377.63     57.79 o 
   4  12   3     9003.79     8580.53    171.01 o 
   5  12   3      366.16      323.56     51.27 o 
   6  12   3      464.79      409.83     66.24 o 
   7  12   3       70.12       85.75     55.62 o 
   8  12   3      188.80      299.33     99.36 o 
   9  12   3     7669.03     8112.03    290.12 o 
  10  12   3      531.92      367.61    111.05 o 
 -10  13   3      625.82      744.20    107.72 o 
  -9  13   3      563.01      443.28     88.50 o 
  -8  13   3       61.81       48.80     58.11 o 
  -7  13   3     3417.72     3531.13    153.72 o 
  -6  13   3      892.93      936.55     75.64 o 
  -5  13   3       12.46       -4.02     44.49 o 
  -4  13   3    46236.00    44962.55    602.80 o 
  -3  13   3      135.92      203.13     40.58 o 
  -2  13   3     1175.69     1226.30     65.51 o 
  -1  13   3    11144.25    11251.51    181.85 o 
   0  13   3     3138.34     3113.14     82.01 o 
   1  13   3     7538.91     7599.01    127.00 o 
   2  13   3     1983.27     2029.80     89.29 o 
   3  13   3        9.32      -42.03     42.03 o 
   4  13   3    26268.18    27076.83    455.58 o 
   5  13   3     2351.14     2395.23    102.22 o 
   6  13   3    13566.80    13381.44    256.04 o 
   7  13   3     2355.70     2278.75    122.89 o 
   8  13   3      294.67      594.88    114.38 o 
   9  13   3        0.89       86.29     90.41 o 
  10  13   3        1.41       55.99     95.01 o 
 -10  14   3      633.58      361.01     96.91 o 
  -9  14   3      295.45      355.00     88.46 o 
  -8  14   3     1513.79     1626.54    118.61 o 
  -7  14   3     1948.59     2107.95    127.45 o 
  -6  14   3      251.57      259.86     61.17 o 
  -5  14   3     4355.05     4217.30    163.48 o 
  -4  14   3       15.16      -28.49     44.16 o 
  -3  14   3    21530.07    21606.08    303.20 o 
  -2  14   3     1673.90     1579.95     74.21 o 
  -1  14   3    24735.25    24529.79    326.33 o 
   0  14   3     6009.28     6028.35    109.08 o 
   1  14   3     9635.10     9833.14    150.05 o 
   2  14   3     1895.02     1917.00     88.61 o 
   3  14   3    14662.62    14510.97    292.29 o 
   4  14   3     5938.64     5614.67    170.55 o 
   5  14   3     1657.22     1617.33    119.82 o 
   6  14   3     8394.50     8603.99    265.52 o 
   7  14   3     5439.27     5474.30    183.08 o 
   8  14   3      113.96       -4.16     80.86 o 
   9  14   3      622.15      634.99    118.95 o 
  10  14   3      533.63      434.30    111.05 o 
 -10  15   3     1308.34     1331.51    144.14 o 
  -9  15   3       93.89      137.35     79.41 o 
  -8  15   3     1191.56     1148.22    104.40 o 
  -7  15   3     1055.29     1269.82    100.72 o 
  -6  15   3     5938.77     6136.19    247.57 o 
  -5  15   3     3046.02     3087.69    198.99 o 
  -4  15   3      202.31      149.48     71.87 o 
  -3  15   3     9034.41     9242.60    171.22 o 
  -2  15   3    18364.24    17814.93    260.30 o 
  -1  15   3     4304.95     4350.20    123.09 o 
   0  15   3     8647.80     8608.03    188.64 o 
   1  15   3      187.23      154.89     31.20 o 
   2  15   3    35425.97    34721.58    486.66 o 
   3  15   3       26.61       48.21     75.56 o 
   4  15   3     2834.94     2951.07    137.82 o 
   5  15   3     2840.23     3022.43    142.80 o 
   6  15   3      472.62      545.50     81.15 o 
   7  15   3      721.37      530.97     76.77 o 
   8  15   3     5446.37     5156.45    251.12 o 
   9  15   3       73.07       29.57    116.27 o 
  10  15   3      202.63       99.25     94.83 o 
 -10  16   3       31.51       30.74     80.31 o 
  -9  16   3     3385.92     3061.86    187.36 o 
  -8  16   3     2057.83     2126.55    154.72 o 
  -7  16   3     2461.39     2395.41    151.14 o 
  -6  16   3     5894.25     5764.59    158.46 o 
  -5  16   3        1.11       41.78     46.58 o 
  -4  16   3     1194.10     1230.46    140.11 o 
  -3  16   3      364.85      385.04     49.91 o 
  -2  16   3     3546.89     3320.43     99.34 o 
  -1  16   3     6756.11     6595.99    132.00 o 
   0  16   3    13239.18    12667.54    199.69 o 
   1  16   3    18148.62    17784.70    259.96 o 
   2  16   3     1292.12     1489.99     80.96 o 
   3  16   3     1985.90     2036.40    121.91 o 
   4  16   3     6992.92     6970.57    199.55 o 
   5  16   3      301.83      216.70     64.92 o 
   6  16   3      526.50      554.12     89.98 o 
   7  16   3       50.21      -52.07     52.07 o 
   8  16   3      347.00      188.44     98.17 o 
   9  16   3     4211.85     4483.00    249.39 o 
  10  16   3      668.97      653.30    135.32 o 
 -10  17   3     1149.63     1337.01    140.04 o 
  -9  17   3       12.48      201.58    129.77 o 
  -8  17   3      119.47        5.38     88.85 o 
  -7  17   3     1477.98     1572.56    216.03 o 
  -6  17   3      263.84      394.69     64.04 o 
  -5  17   3        9.76       -6.66     45.41 o 
  -4  17   3    44225.69    43191.97    591.70 o 
  -3  17   3      352.47      361.52     54.92 o 
  -2  17   3       30.82      -25.72     34.99 o 
  -1  17   3     5544.62     5814.10    146.42 o 
   0  17   3     3108.42     3365.28     91.87 o 
   1  17   3      566.79      649.64     49.31 o 
   2  17   3     3814.04     3813.31    120.33 o 
   3  17   3      204.92      333.27     70.07 o 
   4  17   3    24231.84    23331.01    431.05 o 
   5  17   3       15.29      -32.82     54.64 o 
   6  17   3    10152.89    10271.75    314.39 o 
   7  17   3     1286.00     1292.59    116.00 o 
   8  17   3        6.15      -81.59     81.59 o 
   9  17   3        2.28      -33.53     85.43 o 
  10  17   3      268.97      299.36    114.91 o 
 -10  18   3       80.22      146.33    129.12 o 
  -9  18   3      696.21      713.16    125.40 o 
  -8  18   3     1694.36     1815.46    181.19 o 
  -7  18   3     1168.21     1156.57    130.20 o 
  -6  18   3     3314.80     3359.88    141.13 o 
  -5  18   3     1616.75     1618.86    100.31 o 
  -4  18   3        4.80       12.31     56.19 o 
  -3  18   3     9373.61     9592.49    197.95 o 
  -2  18   3     8572.51     8505.36    162.53 o 
  -1  18   3    15036.41    15236.29    233.26 o 
   0  18   3     1465.29     1468.40    109.28 o 
   1  18   3     8175.55     7904.25    272.88 o 
   2  18   3      910.69      967.09     67.03 o 
   3  18   3     8959.93     9294.15    201.40 o 
   4  18   3     2316.98     2183.48    140.47 o 
   5  18   3      345.90      337.49     73.84 o 
   6  18   3     3077.78     3306.83    207.45 o 
   7  18   3     1600.36     1673.06    143.99 o 
   8  18   3      117.14        1.77     93.18 o 
   9  18   3      789.00      869.08    146.52 o 
  -9  19   3       10.95       37.57     88.69 o 
  -8  19   3     2057.43     1945.22    178.61 o 
  -7  19   3      123.87       44.50     70.83 o 
  -6  19   3    11301.35    11303.76    339.13 o 
  -5  19   3     1567.24     1632.93    102.87 o 
  -4  19   3       62.41       63.26     43.66 o 
  -3  19   3     1056.30     1069.66     84.10 o 
  -2  19   3     8920.88     8870.71    167.07 o 
  -1  19   3       20.07       -2.84     49.86 o 
   0  19   3     2821.25     2816.61    112.50 o 
   1  19   3       92.30      138.00     62.42 o 
   2  19   3    23732.66    23583.25    443.39 o 
   3  19   3     1148.09     1159.66     89.54 o 
   4  19   3     3395.62     3337.26    184.85 o 
   5  19   3      940.15      864.73     98.32 o 
   6  19   3     1593.09     1693.70    158.98 o 
   7  19   3        0.12      -59.72     76.09 o 
   8  19   3     3754.23     3360.74    301.86 o 
   9  19   3       42.76       -5.84    121.04 o 
  -9  20   3     1367.12     1424.29    404.03 o 
  -8  20   3     3229.53     3490.93    301.74 o 
  -7  20   3      441.60      317.49     89.05 o 
  -6  20   3     1528.79     1680.86    107.67 o 
  -5  20   3       60.26      -55.08     57.51 o 
  -4  20   3      144.44      122.35     48.75 o 
  -3  20   3      390.37      410.19     57.81 o 
  -2  20   3     4687.74     4873.42    149.14 o 
  -1  20   3     8287.14     7979.00    152.41 o 
   0  20   3     9825.11     9367.02    164.85 o 
   1  20   3     8252.61     8099.72    224.15 o 
   2  20   3     1678.67     1608.82    150.74 o 
   3  20   3     1344.77     1139.04    109.51 o 
   4  20   3     2966.41     3062.50    190.50 o 
   5  20   3       17.80      -32.77     74.46 o 
   6  20   3     1830.14     1510.10    156.27 o 
   7  20   3      512.64      277.36    103.44 o 
   8  20   3      159.12      147.27    137.10 o 
   9  20   3     1633.22     1484.65    225.76 o 
  -9  21   3      115.92      281.44    142.77 o 
  -8  21   3       13.76       60.03     96.52 o 
  -7  21   3        7.42      101.68    114.64 o 
  -6  21   3       17.19       17.81     65.31 o 
  -5  21   3       76.55       33.18     51.39 o 
  -4  21   3    20959.07    20606.19    482.86 o 
  -3  21   3     1461.54     1536.36    174.73 o 
  -2  21   3      391.26      418.44     68.88 o 
  -1  21   3      132.85      156.14     46.97 o 
   0  21   3      626.41      661.79     69.78 o 
   1  21   3       15.83       -5.57     62.49 o 
   2  21   3     3712.59     3818.95    319.90 o 
   3  21   3      195.18      217.44    166.46 o 
   4  21   3    11078.69    10705.50    329.36 o 
   5  21   3      927.03     1022.94    149.69 o 
   6  21   3     6711.31     6763.56    272.69 o 
   7  21   3      469.61      541.25    136.56 o 
   8  21   3       31.16      123.39    200.75 o 
   9  21   3        0.18      -74.96    120.39 o 
  -9  22   3     1430.73      827.04    187.41 o 
  -8  22   3     1285.61     1042.73    155.60 o 
  -7  22   3      601.26      550.52    144.35 o 
  -6  22   3     2683.42     2907.38    166.45 o 
  -5  22   3        0.43      -50.48     50.48 o 
  -4  22   3     1410.49     1562.59     97.92 o 
  -3  22   3     1591.17     1801.05     97.57 o 
  -2  22   3     4958.61     4832.38    219.71 o 
  -1  22   3     3282.63     3495.43    113.29 o 
   0  22   3     2618.75     2632.29    109.34 o 
   1  22   3     7572.82     7876.10    208.05 o 
   2  22   3      434.01      519.31    106.52 o 
   3  22   3     3762.72     3848.32    202.09 o 
   4  22   3     7204.65     7194.78    229.74 o 
   5  22   3        7.12       63.86     70.78 o 
   6  22   3      829.85      936.87    234.00 o 
   7  22   3      299.09      273.13    117.67 o 
   8  22   3      134.60      194.57    106.35 o 
   9  22   3     1254.54     1106.07    221.07 o 
  -9  23   3      105.92      -14.30    101.19 o 
  -8  23   3     2324.39     2293.27    206.10 o 
  -7  23   3       29.04       54.86    134.68 o 
  -6  23   3     7073.25     6879.27    226.45 o 
  -5  23   3       34.05      -50.56     50.56 o 
  -4  23   3      162.13       95.26     58.78 o 
  -3  23   3       54.44      -39.89     57.58 o 
  -2  23   3     5576.39     5691.53    177.29 o 
  -1  23   3     2023.73     1851.93    100.58 o 
   0  23   3      161.57       46.70     58.43 o 
   1  23   3       32.62      -37.83     56.99 o 
   2  23   3    13730.18    13447.61    386.00 o 
   3  23   3      281.57      286.35    108.79 o 
   4  23   3      253.55      259.22    185.59 o 
   5  23   3      338.31      249.34    100.86 o 
   6  23   3      275.50      345.15    110.77 o 
   7  23   3      330.01      372.80    117.39 o 
   8  23   3     4614.74     4570.47    285.06 o 
   9  23   3       58.79      -80.46    122.03 o 
  -8  24   3     1616.24     1477.79    340.53 o 
  -7  24   3      109.11       31.88    113.95 o 
  -6  24   3       73.25      131.30     68.31 o 
  -5  24   3       39.95       59.96     56.26 o 
  -4  24   3      232.07      167.35     63.93 o 
  -3  24   3      792.27      728.42     89.57 o 
  -2  24   3     1371.81     1433.08    162.93 o 
  -1  24   3     3479.51     3244.76    211.23 o 
   0  24   3     7336.26     7665.55    204.22 o 
   1  24   3     2659.17     2949.93    149.19 o 
   2  24   3      269.43      288.04     81.49 o 
   3  24   3     1223.84     1205.37    119.93 o 
   4  24   3      514.69      525.05    115.53 o 
   5  24   3       18.61      142.97     76.51 o 
   6  24   3     2903.17     2473.41    206.90 o 
   7  24   3      232.36      225.05    108.44 o 
   8  24   3      401.80      458.09    118.01 o 
  -8  25   3      171.68       28.17     95.76 o 
  -7  25   3       15.96      -85.80     86.63 o 
  -6  25   3      676.37      592.57    135.39 o 
  -5  25   3     2006.88     1910.41    189.11 o 
  -4  25   3    10678.94    10669.51    251.20 o 
  -3  25   3     1646.79     1704.66    164.65 o 
  -2  25   3      466.64      574.23    109.35 o 
  -1  25   3      437.70      414.39    129.92 o 
   0  25   3      220.60      244.54     84.66 o 
   1  25   3        3.92      -55.82     55.82 o 
   2  25   3      390.20      474.55     90.13 o 
   3  25   3      484.69      508.77     92.43 o 
   4  25   3     6128.01     6435.71    229.49 o 
   5  25   3     1274.26     1388.84    133.89 o 
   6  25   3     4322.31     3657.06    245.89 o 
   7  25   3      199.99      159.83    110.13 o 
   8  25   3        0.42        1.45     92.80 o 
  -8  26   3      342.68      351.47    108.56 o 
  -7  26   3      235.85      108.31    123.16 o 
  -6  26   3     1239.88     1481.10    138.45 o 
  -5  26   3       31.31       36.68     76.65 o 
  -4  26   3      122.93       54.35     74.64 o 
  -3  26   3        5.52      -10.12    104.82 o 
  -2  26   3     6139.45     6017.42    272.69 o 
  -1  26   3     1847.01     1949.88    174.62 o 
   0  26   3      823.11      809.18    114.85 o 
   1  26   3     2696.46     3067.34    190.58 o 
   2  26   3       89.30      141.99    106.00 o 
   3  26   3        7.65      -19.39     70.82 o 
   4  26   3     1428.23     1609.54    142.83 o 
   5  26   3      428.56      208.67    137.17 o 
   6  26   3     1510.54     1463.66    172.83 o 
   7  26   3        0.88        4.41    107.53 o 
   8  26   3       32.40      -12.14     95.21 o 
  -8  27   3     1374.74     1138.01    159.83 o 
  -7  27   3      952.65      827.43    177.21 o 
  -6  27   3     4136.11     4337.91    264.65 o 
  -5  27   3       18.47      -70.90     70.90 o 
  -4  27   3      378.50      196.11     85.34 o 
  -3  27   3      239.72      106.75     98.88 o 
  -2  27   3     3931.11     4256.75    256.95 o 
  -1  27   3     2137.29     1989.11    180.86 o 
   0  27   3      720.85      865.41    140.11 o 
   1  27   3       97.47       84.08     84.13 o 
   2  27   3     7735.97     7356.25    296.17 o 
   3  27   3       93.03       51.04     89.49 o 
   4  27   3      543.66      634.15    109.34 o 
   5  27   3      213.82      208.77    117.00 o 
   6  27   3      228.87      167.74    115.36 o 
   7  27   3     1060.21      889.93    154.02 o 
  -7  28   3       27.71     -110.49    110.49 o 
  -6  28   3      640.90      704.51    137.25 o 
  -5  28   3       59.49        3.00     81.06 o 
  -4  28   3        6.18      -49.84     77.11 o 
  -3  28   3     1539.35     1647.50    203.85 o 
  -2  28   3     1561.23     1500.26    170.34 o 
  -1  28   3     1247.26      959.37    144.06 o 
   0  28   3     3560.09     3683.83    214.62 o 
   1  28   3     2368.21     2071.21    167.04 o 
   2  28   3       71.79       97.73    108.08 o 
   3  28   3     4538.44     4347.70    225.40 o 
   4  28   3      764.52      749.29    117.37 o 
   5  28   3      155.37      -35.01     97.83 o 
   6  28   3      674.94      655.45    144.22 o 
   7  28   3      448.36      410.11    166.87 o 
  -7  29   3      116.79       99.03    130.84 o 
  -6  29   3      246.03      283.50    143.57 o 
  -5  29   3     1402.79     1404.50    139.09 o 
  -4  29   3     8644.15     7828.63    484.01 o 
  -3  29   3     1245.70     1371.58    164.20 o 
  -2  29   3       14.11      229.42    110.69 o 
  -1  29   3      464.53      361.23    112.35 o 
   0  29   3      621.25      536.44    111.78 o 
   1  29   3       14.71      -27.73     76.06 o 
   2  29   3     2040.15     1817.96    187.27 o 
   3  29   3      199.55      227.95     97.48 o 
   4  29   3     3430.63     3618.68    212.64 o 
   5  29   3     1290.56     1501.82    181.80 o 
   6  29   3     2999.01     3297.57    250.52 o 
   7  29   3      117.28      -20.02    115.09 o 
  -7  30   3      419.93      308.47    158.09 o 
  -6  30   3     1655.49     1573.19    353.21 o 
  -5  30   3      191.05      191.74     94.14 o 
  -4  30   3      105.49       37.90     82.78 o 
  -3  30   3      140.79      165.39    102.70 o 
  -2  30   3     4930.96     4707.99    294.83 o 
  -1  30   3     1654.01     1573.02    298.89 o 
   0  30   3      659.36      475.67    120.50 o 
   1  30   3     3924.04     3576.23    250.59 o 
   2  30   3       16.26        4.51     97.41 o 
   3  30   3      324.47      427.53    105.98 o 
   4  30   3      973.17     1244.98    191.09 o 
   5  30   3       13.67       28.07    132.34 o 
   6  30   3      686.14      696.34    148.33 o 
  -6  31   3     1499.83     1595.95    451.04 o 
  -5  31   3       14.74       33.37    101.23 o 
  -4  31   3       23.39       60.32     81.59 o 
  -3  31   3       11.72       29.86     97.60 o 
  -2  31   3     1355.98     1217.18    170.10 o 
  -1  31   3     1089.13      973.87    148.29 o 
   0  31   3      780.92      315.91    112.97 o 
   1  31   3      471.15      549.75    126.62 o 
   2  31   3     3549.81     4011.84    268.11 o 
   3  31   3     1579.62     1569.27    155.79 o 
   4  31   3      250.23       67.81     88.70 o 
   5  31   3       35.02      -98.33    123.80 o 
   6  31   3       14.51       99.16    115.93 o 
  -6  32   3       90.22      -28.58    133.78 o 
  -5  32   3      320.30      406.52    129.84 o 
  -4  32   3       10.20       89.00     86.79 o 
  -3  32   3     2343.40     2443.63    211.32 o 
  -2  32   3        5.66      -73.03     96.10 o 
  -1  32   3      486.75      342.99    155.11 o 
   0  32   3     4739.71     4303.23    275.42 o 
   1  32   3       73.62       -2.38    147.98 o 
   2  32   3      530.97      356.96    132.08 o 
   3  32   3     4101.73     4173.11    235.74 o 
   4  32   3      226.24      124.68    138.64 o 
   5  32   3        2.33      -25.44    107.48 o 
   6  32   3      582.25      736.91    169.50 o 
  -5  33   3      680.95      465.86    119.33 o 
  -4  33   3     4918.39     4440.37    240.75 o 
  -3  33   3     1338.29     1492.83    179.50 o 
  -2  33   3       66.22       70.88    151.47 o 
  -1  33   3     1721.61     1436.32    177.36 o 
   0  33   3      294.92      218.23    205.96 o 
   1  33   3       13.42      163.84    104.45 o 
   2  33   3      337.54      159.13    115.56 o 
   3  33   3       40.61      124.70    102.64 o 
   4  33   3     2853.72     3091.63    210.35 o 
   5  33   3     1826.48     1877.38    209.81 o 
  -5  34   3      323.86      319.58    134.24 o 
  -4  34   3       35.91      133.01     96.82 o 
  -3  34   3       60.98       74.18    163.99 o 
  -2  34   3     2446.37     2256.10    254.64 o 
  -1  34   3     1179.12     1132.21    161.87 o 
   0  34   3       25.20      209.29    115.92 o 
   1  34   3     4096.48     3986.04    319.62 o 
   2  34   3      172.40       40.90    107.49 o 
   3  34   3        0.49       76.25     94.60 o 
   4  34   3      530.86      634.48    126.90 o 
   5  34   3        6.55      -72.54    110.09 o 
  -4  35   3      135.88      197.05    119.20 o 
  -3  35   3        5.52      -39.89    101.56 o 
  -2  35   3      711.75      433.03    135.32 o 
  -1  35   3      998.21     1053.82    163.05 o 
   0  35   3       66.90       66.05    105.83 o 
   1  35   3      599.43      681.21    152.78 o 
   2  35   3     1127.01     1250.56    176.70 o 
   3  35   3     1230.44     1305.71    153.83 o 
   4  35   3      150.94      217.00    110.91 o 
  -3  36   3     1218.44     1433.12    274.90 o 
  -2  36   3        9.34        3.59    106.21 o 
  -1  36   3      589.48      701.36    167.10 o 
   0  36   3     1533.69     1786.50    263.56 o 
   1  36   3      225.72      316.77    128.89 o 
   2  36   3      172.86      371.27    136.75 o 
   3  36   3     2524.49     2302.87    191.54 o 
  -2  37   3      116.85      -68.49    109.63 o 
  -1  37   3      266.42      270.88    121.54 o 
   0  37   3        2.46      233.79    129.34 o 
   1  37   3      265.67      434.16    150.42 o 
   2  37   3       23.68       39.35     97.66 o 
  -1  38   3      905.44      893.35    163.14 o 
   0  38   3       10.00       39.67    205.67 o 
 -10   0   4     7685.09     7083.83    337.37 o 
  -8   0   4       16.84       94.73     85.48 o 
  -6   0   4      243.38      188.19     72.68 o 
  -4   0   4    12848.18    13205.05    288.67 o 
  -2   0   4     5530.96     5156.37    112.25 o 
   0   0   4     7748.45     7648.93    136.11 o 
   2   0   4     1769.96     2101.67    105.98 o 
   4   0   4    40574.40    39784.98   1311.20 o 
   6   0   4      862.76     1021.51     94.85 o 
   8   0   4    12631.12    13540.64    501.45 o 
  10   0   4        7.41        6.96    142.30 o 
 -11   1   4       47.14      166.03     81.82 o 
 -10   1   4       59.15       74.91     75.19 o 
  -9   1   4      368.19      278.57     74.43 o 
  -8   1   4     3162.50     3218.50    143.25 o 
  -7   1   4     5804.37     5761.83    156.80 o 
  -6   1   4     9541.54     9826.27    288.44 o 
  -5   1   4    11229.35    11167.73    196.02 o 
  -4   1   4      225.70      264.04     43.64 o 
  -3   1   4     3802.43     3666.54     81.51 o 
  -2   1   4    12547.91    12721.30    150.95 o 
  -1   1   4     1171.98     1092.99     39.88 o 
   0   1   4    18968.65    18321.68    214.30 o 
   1   1   4     1718.89     1766.90     53.31 o 
   2   1   4    16921.71    16892.81    233.24 o 
   3   1   4     6609.54     6369.46    158.35 o 
   4   1   4    12706.29    12733.29    265.42 o 
   5   1   4     9763.06     9454.79    183.72 o 
   6   1   4     8851.97     8670.08    199.03 o 
   7   1   4     5941.59     5715.83    219.66 o 
   8   1   4      503.43      781.38    118.25 o 
   9   1   4     1179.70     1168.94    144.78 o 
  10   1   4       88.61      187.34    107.88 o 
  11   1   4        2.25       56.30    106.37 o 
 -11   2   4        9.83      -67.95     67.95 o 
 -10   2   4       13.72       45.39     67.05 o 
  -9   2   4       35.18       47.74     62.49 o 
  -8   2   4    11310.76    11346.75    240.23 o 
  -7   2   4       19.63       41.62     53.07 o 
  -6   2   4     3332.27     3211.03    243.89 o 
  -5   2   4       58.75       67.73     41.20 o 
  -4   2   4    24987.54    24629.38    325.77 o 
  -3   2   4     1215.75     1478.87     57.92 o 
  -2   2   4       22.19        5.77     21.93 o 
  -1   2   4     3243.71     3485.69    113.36 o 
   0   2   4    11307.01    10874.39    153.44 o 
   1   2   4      196.90      188.53     28.61 o 
   2   2   4    25803.11    24792.53    316.71 o 
   3   2   4      741.31      955.94     73.42 o 
   4   2   4     1766.55     1870.44     92.92 o 
   5   2   4       13.87       16.47     46.17 o 
   6   2   4      537.94      663.43     74.43 o 
   7   2   4        7.38       -2.93     69.45 o 
   8   2   4       88.54      -17.01     79.53 o 
   9   2   4        0.94     -113.39    113.39 o 
  10   2   4     5510.74     5941.11    294.34 o 
  11   2   4        2.37       21.27    147.81 o 
 -11   3   4      140.70      168.24     79.50 o 
 -10   3   4       23.59        1.24     66.06 o 
  -9   3   4     1581.44     1621.10    122.53 o 
  -8   3   4     2819.40     2973.37    130.73 o 
  -7   3   4     2991.73     3136.36    130.69 o 
  -6   3   4     4053.78     3974.13    158.07 o 
  -5   3   4     3036.50     3053.39    115.81 o 
  -4   3   4     1357.06     1653.46     74.72 o 
  -3   3   4    16885.53    16782.81    214.98 o 
  -2   3   4      869.06      877.19     51.31 o 
  -1   3   4     6622.28     7242.85    127.75 o 
   0   3   4     5322.23     5124.79    106.61 o 
   1   3   4     3341.47     3170.61     72.55 o 
   2   3   4     3195.13     3148.00     78.82 o 
   3   3   4     6222.05     6542.13    142.17 o 
   4   3   4     7984.37     7614.41    148.21 o 
   5   3   4    11484.21    11532.91    336.80 o 
   6   3   4     1310.49     1420.66    145.37 o 
   7   3   4     1899.09     1913.97    145.46 o 
   8   3   4     2076.58     1966.72    160.46 o 
   9   3   4       39.97       66.93     91.92 o 
  10   3   4      515.95      472.37    124.86 o 
  11   3   4       38.68       25.68    113.62 o 
 -11   4   4       92.42      156.41     89.21 o 
 -10   4   4     6068.97     6534.73    219.93 o 
  -9   4   4      217.00      199.87     70.32 o 
  -8   4   4      277.98      226.54     82.12 o 
  -7   4   4      582.67      717.65     76.65 o 
  -6   4   4        9.54       29.72     45.51 o 
  -5   4   4      756.48      711.84     67.78 o 
  -4   4   4      860.49      758.83     55.96 o 
  -3   4   4     1333.92     1376.07     61.42 o 
  -2   4   4    42958.54    42786.00    504.43 o 
  -1   4   4     1502.13     1469.14     81.52 o 
   0   4   4    12298.21    11812.25    187.72 o 
   1   4   4     6391.99     6345.74    138.16 o 
   2   4   4      693.77      828.55     47.82 o 
   3   4   4     3501.80     3818.64    110.06 o 
   4   4   4    23471.04    23110.04    320.10 o 
   5   4   4     1417.98     1403.39     76.44 o 
   6   4   4      175.76      159.41     53.12 o 
   7   4   4     2237.05     2169.94    153.85 o 
   8   4   4    14042.17    14734.07    372.87 o 
   9   4   4      455.67      259.85    101.85 o 
  10   4   4      376.38      331.73    129.84 o 
  11   4   4       23.75      105.22    111.88 o 
 -11   5   4        0.31       -0.03     69.52 o 
 -10   5   4        6.66       70.98     71.11 o 
  -9   5   4      274.36      342.25     75.01 o 
  -8   5   4      407.74      364.16     61.77 o 
  -7   5   4     1127.09     1223.18    104.57 o 
  -6   5   4    10745.96    11189.51    231.18 o 
  -5   5   4    18127.90    18590.20    316.07 o 
  -4   5   4     1989.19     2251.73     86.16 o 
  -3   5   4     1639.69     1597.11     66.91 o 
  -2   5   4    21345.23    21580.47    313.11 o 
  -1   5   4     1288.47     1141.47     73.19 o 
   0   5   4    10577.95    10257.47    157.59 o 
   1   5   4     2019.04     2073.40     67.08 o 
   2   5   4     6563.05     6740.99    125.15 o 
   3   5   4     7571.66     7091.87    138.84 o 
   4   5   4    12615.22    13022.65    213.25 o 
   5   5   4     2901.61     2891.44    105.75 o 
   6   5   4    10377.95    10493.68    200.94 o 
   7   5   4     5515.65     5303.51    213.53 o 
   8   5   4      721.36      818.74    118.98 o 
   9   5   4     2545.29     2560.72    206.29 o 
  10   5   4       42.76       31.46    102.87 o 
  11   5   4      209.44      226.02    115.99 o 
 -11   6   4        0.17      -11.31     71.70 o 
 -10   6   4      139.20      134.62     72.02 o 
  -9   6   4      775.70      667.11     94.90 o 
  -8   6   4     9963.36    10027.82    216.45 o 
  -7   6   4      224.11      183.63     52.91 o 
  -6   6   4     2694.32     2615.82    180.72 o 
  -5   6   4       20.83       93.24     44.23 o 
  -4   6   4    23050.07    22600.99    334.97 o 
  -3   6   4     3969.19     4189.95     99.63 o 
  -2   6   4      259.98      327.61     43.17 o 
  -1   6   4    12290.85    12250.32    252.10 o 
   0   6   4    13572.95    13140.69    189.06 o 
   1   6   4     3566.42     3708.21     91.07 o 
   2   6   4    77834.86    76519.12    849.77 o 
   3   6   4      173.73      177.52     42.03 o 
   4   6   4      108.39      108.00     52.65 o 
   5   6   4      354.83      371.13     43.50 o 
   6   6   4     1683.49     1454.17    103.03 o 
   7   6   4     1803.69     1920.03    161.75 o 
   8   6   4      646.46      632.35    113.44 o 
   9   6   4        0.03      -79.14     84.73 o 
  10   6   4     5375.07     5319.41    288.28 o 
 -11   7   4      561.61      499.02    120.79 o 
 -10   7   4      207.29      285.01     81.15 o 
  -9   7   4     2042.20     2127.81    212.27 o 
  -8   7   4     3573.61     3748.44    168.95 o 
  -7   7   4     3906.20     3871.27    138.54 o 
  -6   7   4     3804.13     4037.01    265.62 o 
  -5   7   4     1464.06     1557.17     83.74 o 
  -4   7   4      311.95      277.23     47.76 o 
  -3   7   4    36170.68    35151.91    637.87 o 
  -2   7   4     3193.64     3317.82     90.50 o 
  -1   7   4    21028.52    22293.46    325.13 o 
   0   7   4    25621.00    25437.96    360.75 o 
   1   7   4    32219.66    33223.43    407.04 o 
   2   7   4     1752.13     2070.21     73.03 o 
   3   7   4     4228.33     4361.70    118.54 o 
   4   7   4     4498.62     4282.88    116.23 o 
   5   7   4     9314.43     9437.37    161.66 o 
   6   7   4     1169.63     1191.98     81.74 o 
   7   7   4     5222.40     5532.38    218.99 o 
   8   7   4     1623.33     1642.64    147.32 o 
   9   7   4      153.91       57.92     93.33 o 
  10   7   4      722.06      796.82    138.41 o 
 -11   8   4      214.47       46.44     83.99 o 
 -10   8   4     6199.17     6510.91    214.33 o 
  -9   8   4      809.50      765.81     99.97 o 
  -8   8   4     2670.95     2535.22    124.82 o 
  -7   8   4      846.80      962.08     74.37 o 
  -6   8   4     2945.42     3008.27    110.85 o 
  -5   8   4     1866.29     1833.97    160.61 o 
  -4   8   4     4179.79     4189.08    179.54 o 
  -3   8   4      246.13      210.66     51.74 o 
  -2   8   4    50471.91    49774.02    650.47 o 
  -1   8   4    19232.44    19541.90    293.85 o 
   0   8   4    50306.63    49707.02    694.31 o 
   1   8   4      267.40      230.97     36.91 o 
   2   8   4     1110.79     1269.56     64.71 o 
   3   8   4     3080.99     3272.21    110.21 o 
   4   8   4    23457.19    23184.49    299.46 o 
   5   8   4     4661.55     4599.61    111.70 o 
   6   8   4       40.98       35.89     48.47 o 
   7   8   4     3181.27     2843.82    173.90 o 
   8   8   4    10929.30    11273.20    320.90 o 
   9   8   4      569.87      591.90    120.42 o 
  10   8   4      179.54      191.73    107.52 o 
 -10   9   4       89.18       92.13     71.05 o 
  -9   9   4     1405.67     1313.89    118.22 o 
  -8   9   4      853.32     1009.87     88.23 o 
  -7   9   4     3988.09     3959.49    132.47 o 
  -6   9   4     4849.29     5045.50    129.57 o 
  -5   9   4    27944.26    27344.23    443.96 o 
  -4   9   4     3974.85     4099.76    133.91 o 
  -3   9   4     4851.20     4661.72    123.86 o 
  -2   9   4     3286.91     3327.39    116.10 o 
  -1   9   4    17429.48    18671.23    284.76 o 
   0   9   4    48634.99    49407.57    637.98 o 
   1   9   4       23.07      -19.65     29.41 o 
   2   9   4      870.01      901.87     57.54 o 
   3   9   4    36224.29    35484.29    443.61 o 
   4   9   4     1555.35     1723.02     79.98 o 
   5   9   4     7891.01     7953.84    150.94 o 
   6   9   4     7091.74     6886.42    264.42 o 
   7   9   4     1986.49     2257.68    125.91 o 
   8   9   4       15.99      -80.82     88.39 o 
   9   9   4     3304.76     3043.56    205.17 o 
  10   9   4      311.58      177.63    107.08 o 
 -10  10   4       47.49       22.08     66.20 o 
  -9  10   4       17.00       -6.43     70.23 o 
  -8  10   4     9686.86     9677.57    236.75 o 
  -7  10   4     3412.72     3423.44    128.70 o 
  -6  10   4     2795.32     2723.11    115.56 o 
  -5  10   4     2673.98     2712.93    156.37 o 
  -4  10   4     6856.38     7007.50    179.50 o 
  -3  10   4       64.76       75.93     38.70 o 
  -2  10   4      238.97      286.52     50.40 o 
  -1  10   4    12406.29    13076.53    220.15 o 
   0  10   4    41518.20    41473.98    504.91 o 
   1  10   4    23398.31    23371.66    288.00 o 
   2  10   4    53863.22    51948.57    566.97 o 
   3  10   4     1416.39     1321.75     72.02 o 
   4  10   4     2744.65     2674.13     99.36 o 
   5  10   4     4530.53     4464.78    161.53 o 
   6  10   4     1270.38     1214.94    137.69 o 
   7  10   4     1791.61     1802.65    117.05 o 
   8  10   4       42.11       49.35     86.96 o 
   9  10   4        7.83      135.99     99.42 o 
  10  10   4     4437.34     4028.56    249.71 o 
 -10  11   4      255.12      293.74     81.47 o 
  -9  11   4     2036.33     2182.99    144.15 o 
  -8  11   4     4855.91     4632.67    162.80 o 
  -7  11   4     1417.09     1398.69     92.84 o 
  -6  11   4     4178.50     4423.60    192.24 o 
  -5  11   4      123.40      112.17     75.33 o 
  -4  11   4       52.38       50.77     46.64 o 
  -3  11   4    25708.84    24545.79    462.08 o 
  -2  11   4     3381.79     3267.65    114.58 o 
  -1  11   4     6754.33     7150.44    137.81 o 
   0  11   4     9525.67     9436.24    150.94 o 
   1  11   4    15732.76    16437.73    206.96 o 
   2  11   4     1725.58     1795.12    104.71 o 
   3  11   4       55.81       57.66     45.28 o 
   4  11   4      942.67      979.60     67.45 o 
   5  11   4    10933.30    10879.19    190.27 o 
   6  11   4      591.81      554.41     70.37 o 
   7  11   4     8084.73     8044.84    192.54 o 
   8  11   4     1368.82     1507.34    146.65 o 
   9  11   4      416.98      564.59    119.15 o 
  10  11   4       54.70      191.55    103.17 o 
 -10  12   4     4256.41     4095.25    186.38 o 
  -9  12   4      429.41      462.74     86.15 o 
  -8  12   4     1188.04     1429.25    110.83 o 
  -7  12   4      928.89      769.54     71.11 o 
  -6  12   4      882.77      703.85     64.26 o 
  -5  12   4     3779.74     4032.64    184.22 o 
  -4  12   4      228.04      284.78     51.29 o 
  -3  12   4        8.77       21.47     32.38 o 
  -2  12   4    29396.17    29064.54    418.09 o 
  -1  12   4    18804.07    18505.80    284.16 o 
   0  12   4    27100.66    27348.77    355.92 o 
   1  12   4     4500.16     4453.21     93.28 o 
   2  12   4      360.76      456.67     43.08 o 
   3  12   4       13.83      -10.37     42.01 o 
   4  12   4    11825.55    12250.66    213.58 o 
   5  12   4     6405.27     6514.80    152.86 o 
   6  12   4      245.19      164.64     58.94 o 
   7  12   4     2954.75     3001.21    135.73 o 
   8  12   4     8099.75     8230.19    287.76 o 
   9  12   4      246.57      191.10     99.07 o 
  10  12   4      283.58      457.78    124.90 o 
 -10  13   4        9.54       54.36     76.76 o 
  -9  13   4      806.68      737.40    100.32 o 
  -8  13   4     1319.44     1314.62    124.60 o 
  -7  13   4     5553.96     5490.20    201.17 o 
  -6  13   4     1185.67     1103.58     82.50 o 
  -5  13   4    20885.66    20413.42    339.87 o 
  -4  13   4     2405.00     2319.92     97.00 o 
  -3  13   4        7.91       22.26     32.17 o 
  -2  13   4     1618.84     1685.12     98.87 o 
  -1  13   4    11646.44    11800.33    238.43 o 
   0  13   4    15600.26    15976.20    236.38 o 
   1  13   4     2663.88     2706.98     90.28 o 
   2  13   4        5.57      -28.54     28.54 o 
   3  13   4    19877.33    19485.40    381.92 o 
   4  13   4      183.40      339.06     62.75 o 
   5  13   4     4158.25     4358.43    131.16 o 
   6  13   4     5216.92     5044.98    160.12 o 
   7  13   4      618.40      664.31     80.94 o 
   8  13   4       75.42      316.08    100.64 o 
   9  13   4     2338.74     2235.63    233.49 o 
  10  13   4      256.68       17.59     99.71 o 
 -10  14   4      117.22      165.73     97.38 o 
  -9  14   4       25.75       -3.05     68.61 o 
  -8  14   4     7003.44     6695.26    184.66 o 
  -7  14   4     1792.61     1905.16    101.40 o 
  -6  14   4     4858.58     4865.37    164.47 o 
  -5  14   4     3450.62     3484.20    140.06 o 
  -4  14   4     2151.82     2223.73     97.86 o 
  -3  14   4       89.81       61.20     38.49 o 
  -2  14   4     8340.28     8333.46    160.78 o 
  -1  14   4     3462.52     3852.61    106.09 o 
   0  14   4    40270.93    40081.02    459.11 o 
   1  14   4    10590.11    10575.07    178.52 o 
   2  14   4    26956.54    25996.70    322.33 o 
   3  14   4        1.48      129.43     52.63 o 
   4  14   4      208.31      201.43     60.25 o 
   5  14   4     6895.48     6869.78    164.96 o 
   6  14   4     1778.44     1576.23    104.09 o 
   7  14   4     1109.93     1356.28    101.43 o 
   8  14   4      443.57      411.45    105.16 o 
   9  14   4        0.15      -39.53     90.44 o 
  10  14   4     2600.74     2462.25    206.98 o 
 -10  15   4      213.29      271.53     87.53 o 
  -9  15   4     1200.90     1359.04    123.57 o 
  -8  15   4     1272.21     1263.50    100.02 o 
  -7  15   4      264.91      329.63     90.79 o 
  -6  15   4     2990.14     3121.72    173.30 o 
  -5  15   4      492.67      618.60     94.11 o 
  -4  15   4        0.85       10.94     41.24 o 
  -3  15   4    29785.72    29143.22    365.29 o 
  -2  15   4     1827.20     1912.09     87.03 o 
  -1  15   4      304.84      240.11     42.90 o 
   0  15   4     1319.92     1378.90     64.14 o 
   1  15   4     2427.25     2316.42     77.46 o 
   2  15   4      216.18      195.95     43.63 o 
   3  15   4      623.28      728.10     78.91 o 
   4  15   4       24.45       98.41     58.25 o 
   5  15   4    13812.64    13814.03    298.03 o 
   6  15   4       32.17       47.57     55.88 o 
   7  15   4     6704.00     6857.10    247.93 o 
   8  15   4     1047.75     1228.86    141.61 o 
   9  15   4      104.09      -83.52     92.65 o 
  10  15   4      115.03      105.00    105.91 o 
 -10  16   4     1705.13     1882.75    146.02 o 
  -9  16   4      458.18      468.10     99.93 o 
  -8  16   4      419.56      416.46     91.31 o 
  -7  16   4      670.82      496.20     80.26 o 
  -6  16   4     2059.17     2012.45    116.04 o 
  -5  16   4     4188.65     4185.09    133.59 o 
  -4  16   4      996.62     1045.45     74.29 o 
  -3  16   4       12.55       -3.94     36.99 o 
  -2  16   4     9906.92     9699.27    179.98 o 
  -1  16   4    17412.71    17584.41    264.86 o 
   0  16   4    13522.98    12962.16    192.49 o 
   1  16   4      580.59      536.05     46.12 o 
   2  16   4     3012.83     2895.38    113.35 o 
   3  16   4      217.89      150.36     63.99 o 
   4  16   4     3172.35     3091.02    148.93 o 
   5  16   4     3519.56     3735.68    163.76 o 
   6  16   4      243.46      262.87     72.86 o 
   7  16   4     1868.16     1774.44    135.99 o 
   8  16   4     2260.84     1993.75    169.35 o 
   9  16   4       68.10      233.75    103.92 o 
  10  16   4      414.49      410.46    121.57 o 
 -10  17   4       31.34       33.39     88.23 o 
  -9  17   4      955.85      739.36    115.31 o 
  -8  17   4      332.79      310.76     78.42 o 
  -7  17   4     4247.39     4382.12    176.35 o 
  -6  17   4       48.62       37.68     53.49 o 
  -5  17   4    21710.14    20832.99    321.54 o 
  -4  17   4     2819.34     2897.10    116.10 o 
  -3  17   4     1920.31     2063.62     95.42 o 
  -2  17   4      915.01      861.36     65.49 o 
  -1  17   4     4311.68     4376.53    117.63 o 
   0  17   4     2402.23     2342.37     79.33 o 
   1  17   4     4066.67     4053.83     97.23 o 
   2  17   4      332.65      299.36     54.69 o 
   3  17   4    19939.11    19288.28    325.33 o 
   4  17   4      714.33      605.06     85.48 o 
   5  17   4     6068.20     5758.26    308.82 o 
   6  17   4     1596.03     1539.34    145.63 o 
   7  17   4      871.21     1012.00    105.38 o 
   8  17   4       42.79       18.19     97.32 o 
   9  17   4      983.55     1065.70    212.73 o 
  -9  18   4       32.04       94.71     83.33 o 
  -8  18   4     2930.81     3059.26    165.14 o 
  -7  18   4     3369.39     3496.29    164.02 o 
  -6  18   4     1209.93     1292.05     89.12 o 
  -5  18   4     1838.87     1632.69    124.63 o 
  -4  18   4     2229.09     2308.22    105.67 o 
  -3  18   4     1173.56     1233.65     81.07 o 
  -2  18   4     3546.11     3661.25    115.41 o 
  -1  18   4     1906.37     2027.90     88.55 o 
   0  18   4    15708.47    15280.64    241.48 o 
   1  18   4     9716.58     9591.08    187.74 o 
   2  18   4     8760.98     8631.18    189.04 o 
   3  18   4      261.18      179.41     71.81 o 
   4  18   4      124.93       63.42     62.91 o 
   5  18   4     4802.32     4779.90    185.80 o 
   6  18   4      792.92      777.90    149.81 o 
   7  18   4     1993.80     2158.47    188.52 o 
   8  18   4      811.28      615.72    135.78 o 
   9  18   4        0.46      192.55    111.42 o 
  -9  19   4     2051.34     2275.39    152.39 o 
  -8  19   4        5.59       -8.85     63.43 o 
  -7  19   4      606.35      528.71     84.99 o 
  -6  19   4      195.07      255.71     67.24 o 
  -5  19   4       14.86       -6.25     41.89 o 
  -4  19   4        0.49       26.03     43.43 o 
  -3  19   4    17256.86    17298.97    302.59 o 
  -2  19   4     1049.15     1221.08    106.24 o 
  -1  19   4      137.02      116.70     44.54 o 
   0  19   4      636.81      784.25     59.55 o 
   1  19   4     3266.47     3314.05     90.51 o 
   2  19   4     1549.33     1646.66    103.68 o 
   3  19   4     1435.44     1610.57     98.18 o 
   4  19   4      309.79      290.77     77.48 o 
   5  19   4     7111.40     7322.38    321.00 o 
   6  19   4      242.20      155.64     92.39 o 
   7  19   4     4462.57     4913.99    226.76 o 
   8  19   4      139.34       26.46    123.06 o 
   9  19   4      152.92      273.00    157.45 o 
  -9  20   4      379.62      218.42    103.06 o 
  -8  20   4      809.76      803.12    100.26 o 
  -7  20   4      619.50      556.71     85.81 o 
  -6  20   4        1.51      -44.01     48.49 o 
  -5  20   4     5254.81     5289.46    158.39 o 
  -4  20   4        7.41      -18.34     42.49 o 
  -3  20   4      269.54      217.39     54.50 o 
  -2  20   4     3225.37     3242.40    110.21 o 
  -1  20   4    11488.10    11649.31    307.21 o 
   0  20   4     9570.78     9667.06    180.57 o 
   1  20   4      708.07      825.23     78.13 o 
   2  20   4     1390.25     1538.75    107.10 o 
   3  20   4       75.80       33.69     63.93 o 
   4  20   4     1364.80     1301.33    141.57 o 
   5  20   4     3462.57     3598.40    177.33 o 
   6  20   4       58.48      146.95     92.75 o 
   7  20   4     1503.74     1575.09    146.85 o 
   8  20   4      805.73      641.28    179.47 o 
   9  20   4        0.72      -41.40    137.31 o 
  -9  21   4     1067.66      869.40    163.58 o 
  -8  21   4      110.61       91.67     88.29 o 
  -7  21   4     2793.48     2615.22    264.63 o 
  -6  21   4      917.30      975.49     84.46 o 
  -5  21   4    10401.60    10502.58    231.68 o 
  -4  21   4      522.80      527.00     62.73 o 
  -3  21   4      272.38      328.97     58.46 o 
  -2  21   4        4.02       38.28     40.00 o 
  -1  21   4     4221.74     4398.98    166.92 o 
   0  21   4      297.02      329.15     47.28 o 
   1  21   4      386.06      387.53     67.50 o 
   2  21   4       35.03       68.58     60.24 o 
   3  21   4    10972.52    10858.30    282.10 o 
   4  21   4        7.02       11.51     66.73 o 
   5  21   4     1646.46     1528.39    126.35 o 
   6  21   4      716.37      998.14    138.51 o 
   7  21   4      608.37      671.01    131.35 o 
   8  21   4        5.47     -117.16    117.16 o 
   9  21   4     1597.68     1847.87    387.52 o 
  -9  22   4       13.50      -14.60     88.64 o 
  -8  22   4     1229.97     1228.98    142.17 o 
  -7  22   4     3818.06     4121.13    243.53 o 
  -6  22   4      610.76      722.87    103.30 o 
  -5  22   4       20.29       21.22     48.63 o 
  -4  22   4      398.38      417.39     61.46 o 
  -3  22   4       28.78       38.59     44.59 o 
  -2  22   4     2825.17     2917.66    104.62 o 
  -1  22   4      676.37      768.56     61.90 o 
   0  22   4     9634.68     9267.48    214.23 o 
   1  22   4     6388.42     6175.17    204.49 o 
   2  22   4     3457.08     3634.89    163.47 o 
   3  22   4      578.57      487.59     92.32 o 
   4  22   4      288.87      526.57    112.40 o 
   5  22   4      140.96      153.29     72.43 o 
   6  22   4       86.67       38.69     95.07 o 
   7  22   4     2525.43     2757.72    240.02 o 
   8  22   4     1723.06     1637.51    239.71 o 
  -8  23   4      199.54       39.96     87.42 o 
  -7  23   4      960.03      906.22    184.70 o 
  -6  23   4       13.29       44.08     63.02 o 
  -5  23   4      791.64     1072.97     98.53 o 
  -4  23   4      746.70      679.08     82.34 o 
  -3  23   4    10090.92     9831.98    217.15 o 
  -2  23   4      768.51      843.48     69.51 o 
  -1  23   4      839.45      928.42     99.20 o 
   0  23   4        0.32      -33.77     55.98 o 
   1  23   4     1263.95     1253.57    142.07 o 
   2  23   4       49.48      -32.01     58.92 o 
   3  23   4      105.29      150.35     71.49 o 
   4  23   4      148.02      246.05     80.25 o 
   5  23   4     5822.11     6113.39    245.74 o 
   6  23   4      353.89      391.88    157.99 o 
   7  23   4     5541.84     5320.41    291.28 o 
   8  23   4       78.64       10.45    127.86 o 
  -8  24   4      747.70      527.31    113.06 o 
  -7  24   4      840.32      833.43    179.67 o 
  -6  24   4      195.90      263.25     75.03 o 
  -5  24   4     1032.08     1191.89    117.66 o 
  -4  24   4      137.99       29.82     57.79 o 
  -3  24   4      248.48      163.85     65.15 o 
  -2  24   4      425.40      377.46    104.87 o 
  -1  24   4     5152.01     5209.99    164.98 o 
   0  24   4     3102.39     3319.46    167.28 o 
   1  24   4      329.10      400.25     85.67 o 
   2  24   4     1655.93     1997.03    130.38 o 
   3  24   4      166.45      184.26     76.68 o 
   4  24   4        1.17      -84.72     84.72 o 
   5  24   4     1241.82     1218.92    152.21 o 
   6  24   4       12.71      -91.41     91.41 o 
   7  24   4     1828.66     1871.26    192.51 o 
   8  24   4      190.83       -7.62    138.20 o 
  -8  25   4       50.28      319.29    100.12 o 
  -7  25   4     2016.11     1740.44    172.10 o 
  -6  25   4     1611.36     1500.00    173.38 o 
  -5  25   4     8833.33     9001.93    235.27 o 
  -4  25   4      753.47      850.79    119.20 o 
  -3  25   4        0.36      -71.78     71.78 o 
  -2  25   4      193.49      -43.33    104.78 o 
  -1  25   4      187.55      121.18     91.42 o 
   0  25   4      350.78      258.09     78.49 o 
   1  25   4       64.64      105.35     72.50 o 
   2  25   4      254.08      189.14     70.83 o 
   3  25   4    10309.83     9885.39    285.29 o 
   4  25   4      470.28      412.05     94.56 o 
   5  25   4     1284.50     1409.40    169.73 o 
   6  25   4      129.51        9.46     97.41 o 
   7  25   4      252.93       76.96    120.81 o 
   8  25   4       54.57      -30.28    205.83 o 
  -8  26   4      887.05      752.15    130.96 o 
  -7  26   4     2751.50     2346.78    198.35 o 
  -6  26   4      121.96      -28.60     76.42 o 
  -5  26   4     1239.72     1132.94    129.69 o 
  -4  26   4        2.20        8.83     74.41 o 
  -3  26   4      587.11      562.33    118.11 o 
  -2  26   4     2014.31     2090.48    181.59 o 
  -1  26   4     2366.08     2399.08    194.66 o 
   0  26   4     4337.82     4312.15    256.76 o 
   1  26   4     3558.96     3797.96    349.41 o 
   2  26   4     1064.37     1335.36    112.97 o 
   3  26   4      167.62       76.12     77.95 o 
   4  26   4     1626.77     1744.94    145.93 o 
   5  26   4     1540.99     1534.12    173.91 o 
   6  26   4       65.27       89.81    104.88 o 
   7  26   4      513.71      606.72    236.44 o 
  -7  27   4      486.49      725.56    166.14 o 
  -6  27   4      286.75      213.10     93.47 o 
  -5  27   4      559.79      533.73    152.94 o 
  -4  27   4      170.17      206.96    101.60 o 
  -3  27   4     9439.59     9408.55    566.85 o 
  -2  27   4     1146.60     1404.82    213.91 o 
  -1  27   4       90.12      123.91     93.73 o 
   0  27   4      180.71       41.90    110.50 o 
   1  27   4     3900.03     3816.90    250.32 o 
   2  27   4       76.12       31.87     79.96 o 
   3  27   4      309.16      224.33     79.06 o 
   4  27   4      238.88      362.99     95.34 o 
   5  27   4     3817.89     3803.47    261.33 o 
   6  27   4      387.82      452.32    127.62 o 
   7  27   4     3784.36     3466.31    260.92 o 
  -7  28   4      302.47      414.17    209.64 o 
  -6  28   4      404.53      435.97    140.11 o 
  -5  28   4     1119.14     1132.49    131.65 o 
  -4  28   4      978.01      941.45    126.39 o 
  -3  28   4        2.76      -23.46     89.00 o 
  -2  28   4      367.95      364.98    117.31 o 
  -1  28   4     6031.85     6253.68    305.29 o 
   0  28   4     2332.24     2312.69    203.36 o 
   1  28   4      141.70      244.42    116.08 o 
   2  28   4     5334.18     5144.97    247.00 o 
   3  28   4       12.47      -53.75     77.52 o 
   4  28   4      129.98      203.15     91.67 o 
   5  28   4      543.74      471.58    125.68 o 
   6  28   4       28.05       91.25    115.74 o 
   7  28   4     1080.09      923.72    272.81 o 
  -7  29   4     1104.10      782.61    183.17 o 
  -6  29   4     1483.79     1198.79    271.46 o 
  -5  29   4     3648.15     3931.71    266.09 o 
  -4  29   4      233.86      248.92    117.00 o 
  -3  29   4      461.92      522.51    129.85 o 
  -2  29   4       41.54      160.30    101.28 o 
  -1  29   4     1175.83     1320.26    163.58 o 
   0  29   4     2244.85     2299.10    210.62 o 
   1  29   4      936.34      989.34    148.87 o 
   2  29   4        5.46       38.21     82.11 o 
   3  29   4     6375.92     6534.99    261.89 o 
   4  29   4     1568.21     1642.19    205.76 o 
   5  29   4      463.79      379.42    122.21 o 
   6  29   4       72.92      -10.35    106.39 o 
   7  29   4       43.90       84.54    119.64 o 
  -6  30   4        7.08      205.61    136.39 o 
  -5  30   4      860.77      883.14    123.82 o 
  -4  30   4       85.38      141.21     93.28 o 
  -3  30   4       21.56       12.37     96.03 o 
  -2  30   4     3084.79     2840.15    230.07 o 
  -1  30   4     1450.12     1297.51    167.21 o 
   0  30   4     3410.59     3582.69    252.47 o 
   1  30   4     4945.08     5004.95    297.34 o 
   2  30   4      103.12       63.66     85.78 o 
   3  30   4      807.76      634.99    118.95 o 
   4  30   4     1307.35     1479.93    149.86 o 
   5  30   4      994.51     1494.41    221.55 o 
   6  30   4       32.44      -64.73     99.32 o 
  -6  31   4        6.52      110.37    139.60 o 
  -5  31   4      162.87      267.35    100.06 o 
  -4  31   4      437.39      452.07    106.32 o 
  -3  31   4     5054.53     4901.77    296.40 o 
  -2  31   4     2061.05     2261.21    211.07 o 
  -1  31   4      116.02       82.80    158.37 o 
   0  31   4      182.12      291.47    120.57 o 
   1  31   4     2357.52     2142.25    204.90 o 
   2  31   4       11.80       88.38     89.82 o 
   3  31   4      508.08      634.95    120.99 o 
   4  31   4       15.43        2.76     87.73 o 
   5  31   4     2377.74     2665.33    235.13 o 
   6  31   4     1012.08      973.96    170.03 o 
  -5  32   4      377.66      509.52    115.03 o 
  -4  32   4      609.34      498.18    122.87 o 
  -3  32   4      123.80      195.93    109.40 o 
  -2  32   4        2.87       31.73     93.09 o 
  -1  32   4     3363.27     3350.42    265.63 o 
   0  32   4     2447.41     2317.60    510.93 o 
   1  32   4      143.96      130.22    103.12 o 
   2  32   4     4388.25     4359.68    244.48 o 
   3  32   4       16.79       -2.88     91.47 o 
   4  32   4       61.98       56.86     90.71 o 
   5  32   4      264.23      112.56    119.62 o 
  -5  33   4     2609.59     2597.62    197.48 o 
  -4  33   4       23.65       25.06     94.16 o 
  -3  33   4        4.49      113.94    103.19 o 
  -2  33   4      204.69      382.15    124.08 o 
  -1  33   4      380.33      552.88    133.10 o 
   0  33   4     1349.48     1420.97    181.11 o 
   1  33   4        7.54      -84.16     84.16 o 
   2  33   4      141.57      175.25    102.41 o 
   3  33   4     2586.84     2463.44    194.16 o 
   4  33   4      994.00      925.33    137.80 o 
   5  33   4      350.29      398.61    138.43 o 
  -4  34   4      376.89      283.26    104.96 o 
  -3  34   4      167.26      187.13    112.78 o 
  -2  34   4     2245.93     2254.34    218.48 o 
  -1  34   4        3.15      113.11    111.93 o 
   0  34   4     1144.59     1235.35    178.01 o 
   1  34   4     1649.28     1628.80    190.12 o 
   2  34   4        0.52      -77.13     85.03 o 
   3  34   4      217.55      370.99    133.87 o 
   4  34   4     1776.21     1937.81    205.39 o 
  -4  35   4      258.66      203.95    132.96 o 
  -3  35   4     2128.76     1979.68    232.43 o 
  -2  35   4     1916.07     1780.72    200.42 o 
  -1  35   4        0.05       27.40    100.36 o 
   0  35   4      904.53      793.91    159.07 o 
   1  35   4      655.36      397.31    135.15 o 
   2  35   4       24.07      192.44    106.42 o 
   3  35   4       57.75      -19.45     92.06 o 
  -3  36   4        0.27      -68.63    104.21 o 
  -2  36   4        7.84       34.16    104.98 o 
  -1  36   4     1458.99     1450.32    187.12 o 
   0  36   4      631.87      612.50    149.19 o 
   1  36   4       24.40       30.48    100.19 o 
   2  36   4     2528.56     3013.70    219.63 o 
   3  36   4      297.82      262.07    109.09 o 
  -2  37   4       48.96      177.35    120.23 o 
  -1  37   4      321.68      197.89    120.90 o 
   0  37   4     1631.06     1473.31    196.05 o 
   1  37   4        1.34      171.08    118.53 o 
 -11   0   5     1207.06     1546.17    223.72 o 
  -9   0   5        4.34      -16.26     89.27 o 
  -7   0   5     8423.13     8696.34    330.65 o 
  -5   0   5     2472.30     2324.93    174.93 o 
  -3   0   5    18361.58    17826.51    300.79 o 
  -1   0   5     1530.91     1592.90    131.19 o 
   1   0   5     9437.76     9531.43    186.11 o 
   3   0   5    49391.96    46362.63   1736.19 o 
   5   0   5      123.01       39.53     84.13 o 
   7   0   5      965.81     1307.06    184.51 o 
   9   0   5       27.28       78.77    134.17 o 
 -11   1   5      957.75      913.47    109.22 o 
 -10   1   5       38.23       56.54     67.47 o 
  -9   1   5      185.74      164.20     70.84 o 
  -8   1   5     2077.01     2275.39    133.13 o 
  -7   1   5     2839.12     2896.93    213.19 o 
  -6   1   5     4259.20     4284.93    150.48 o 
  -5   1   5     3803.27     3611.66    139.89 o 
  -4   1   5     8807.29     8659.21    151.91 o 
  -3   1   5        0.84      -15.58     26.75 o 
  -2   1   5    20995.90    21779.10    253.34 o 
  -1   1   5     7350.35     7031.00    193.29 o 
   0   1   5       16.50       27.81     19.61 o 
   1   1   5     2496.73     2164.53     60.63 o 
   2   1   5    20322.60    20506.45    276.97 o 
   3   1   5     2449.55     2611.03    120.27 o 
   4   1   5    11212.52    11129.50    247.74 o 
   5   1   5     1485.40     1406.59    112.98 o 
   6   1   5     3609.03     3591.19    155.58 o 
   7   1   5     5436.01     5357.95    216.45 o 
   8   1   5     1740.09     1993.09    163.40 o 
   9   1   5       25.29      -53.23    104.49 o 
  10   1   5       21.81       28.77     99.02 o 
 -11   2   5      361.25      382.25     88.44 o 
 -10   2   5        1.59       26.04     68.45 o 
  -9   2   5    12799.16    12367.09    268.00 o 
  -8   2   5       40.03      -18.87     53.50 o 
  -7   2   5      495.52      288.52     75.18 o 
  -6   2   5       93.44       85.57     49.00 o 
  -5   2   5     4405.28     4909.82    123.59 o 
  -4   2   5      290.84      376.94     44.47 o 
  -3   2   5     2036.80     1993.33     61.72 o 
  -2   2   5     1289.74     1420.17     46.52 o 
  -1   2   5    21748.72    20581.80    379.24 o 
   0   2   5       45.35       31.90     22.96 o 
   1   2   5    16104.59    14935.16    182.85 o 
   2   2   5        3.35       -4.67     31.19 o 
   3   2   5       46.06       12.24     39.32 o 
   4   2   5       54.23       65.45     54.64 o 
   5   2   5     3408.69     3176.35    155.01 o 
   6   2   5       24.52      -51.84     51.84 o 
   7   2   5      511.46      467.34     96.13 o 
   8   2   5       77.91      -27.13     82.46 o 
   9   2   5     8239.44     8850.60    300.09 o 
  10   2   5        0.92      163.24    129.84 o 
 -11   3   5      797.74      796.97    105.89 o 
 -10   3   5      156.74      -12.65     69.13 o 
  -9   3   5      201.53      302.09     73.16 o 
  -8   3   5      603.50      633.84     78.52 o 
  -7   3   5     1976.00     2301.96    207.07 o 
  -6   3   5     1349.59     1399.76     87.36 o 
  -5   3   5     7827.12     7895.12    160.78 o 
  -4   3   5    18674.54    18187.70    269.33 o 
  -3   3   5      796.65      913.99     59.92 o 
  -2   3   5    10206.55    11014.33    180.12 o 
  -1   3   5    21074.35    21222.46    366.64 o 
   0   3   5      138.83      139.29     30.30 o 
   1   3   5     1846.52     1638.03     56.27 o 
   2   3   5     7402.28     7839.80    143.06 o 
   3   3   5     6767.28     7008.33    145.72 o 
   4   3   5    12194.97    12037.61    259.78 o 
   5   3   5     1321.72     1358.64    140.18 o 
   6   3   5      653.57      688.96    129.05 o 
   7   3   5     7502.60     7288.96    326.43 o 
   8   3   5     1016.67      825.14    122.06 o 
   9   3   5       81.00       77.17    100.08 o 
  10   3   5      184.60      253.29    109.99 o 
 -11   4   5     1966.20     1888.56    141.20 o 
 -10   4   5        3.39      -24.12     65.59 o 
  -9   4   5        1.09      -63.96     67.24 o 
  -8   4   5      639.44      656.96     77.85 o 
  -7   4   5    10768.25    10672.71    238.01 o 
  -6   4   5        7.74       28.63     46.17 o 
  -5   4   5     3116.28     3243.59    112.18 o 
  -4   4   5       14.85       18.44     35.01 o 
  -3   4   5    49418.38    49158.91    537.78 o 
  -2   4   5     1670.42     2036.63     73.49 o 
  -1   4   5       19.80        7.80     21.22 o 
   0   4   5     1012.90      934.86     67.87 o 
   1   4   5    14307.28    14117.78    189.86 o 
   2   4   5     5161.29     5504.99    110.42 o 
   3   4   5    72393.26    71867.47    847.38 o 
   4   4   5     2523.23     2976.46    119.53 o 
   5   4   5     1938.52     1973.86    108.56 o 
   6   4   5      631.54      591.34     79.28 o 
   7   4   5     2797.73     2801.09    175.42 o 
   8   4   5       21.36     -104.91    104.91 o 
   9   4   5      230.07      143.84    113.41 o 
  10   4   5       34.40      -25.83     94.50 o 
 -10   5   5      790.97      783.84    123.29 o 
  -9   5   5       99.33      107.99     77.65 o 
  -8   5   5     2033.55     1962.81    117.44 o 
  -7   5   5      938.02      973.31     82.09 o 
  -6   5   5     6614.42     6742.78    235.05 o 
  -5   5   5    13965.84    14227.08    232.37 o 
  -4   5   5     7288.72     7333.73    153.50 o 
  -3   5   5      516.47      497.26     45.01 o 
  -2   5   5    14767.86    14545.18    239.59 o 
  -1   5   5     7630.34     7284.36    189.62 o 
   0   5   5      516.20      503.55     54.17 o 
   1   5   5    25735.04    25887.62    311.80 o 
   2   5   5     6257.58     6260.91    125.24 o 
   3   5   5       28.10       39.30     39.80 o 
   4   5   5     4239.35     4029.72    113.55 o 
   5   5   5     5712.86     5814.04    142.28 o 
   6   5   5     6553.38     6842.35    191.68 o 
   7   5   5     1798.15     1794.57    146.38 o 
   8   5   5     3489.70     3514.56    250.44 o 
   9   5   5      450.38      460.21    136.44 o 
  10   5   5       10.25      117.65    107.26 o 
 -10   6   5      173.22      133.49     71.06 o 
  -9   6   5    10392.44    10029.64    239.92 o 
  -8   6   5      512.38      451.38     64.26 o 
  -7   6   5       20.72       38.96     50.46 o 
  -6   6   5     2129.33     2131.72    142.02 o 
  -5   6   5     1394.97     1549.50    122.54 o 
  -4   6   5     1759.62     1787.34     85.65 o 
  -3   6   5      268.17      227.05     60.13 o 
  -2   6   5      661.74      730.50     57.66 o 
  -1   6   5    64006.38    62037.26   1133.70 o 
   0   6   5     5104.93     5346.31    111.27 o 
   1   6   5    17684.08    17349.91    248.73 o 
   2   6   5      357.01      364.52     40.40 o 
   3   6   5      581.73      470.17     48.48 o 
   4   6   5       33.24        4.74     40.57 o 
   5   6   5     3938.84     3957.45    125.99 o 
   6   6   5      681.91      777.39     72.46 o 
   7   6   5      898.31      829.72    113.16 o 
   8   6   5      652.93      551.72    107.26 o 
   9   6   5     7628.66     8183.22    297.42 o 
  10   6   5      428.95      427.49    180.65 o 
 -10   7   5      229.03      257.77     79.23 o 
  -9   7   5        4.06       50.40     64.27 o 
  -8   7   5      172.09      113.60     76.75 o 
  -7   7   5      804.24      795.87     70.71 o 
  -6   7   5      841.80      899.61     95.04 o 
  -5   7   5     9527.15     9623.06    359.31 o 
  -4   7   5    36104.97    34940.48    477.41 o 
  -3   7   5    12687.90    13476.99    232.79 o 
  -2   7   5     4468.45     4676.25    121.53 o 
  -1   7   5    57045.47    58130.16    754.45 o 
   0   7   5      128.00      131.62     45.57 o 
   1   7   5     1802.29     1884.87     96.31 o 
   2   7   5      152.73      152.10     36.34 o 
   3   7   5      158.99      184.24     38.57 o 
   4   7   5    23345.69    22715.09    327.78 o 
   5   7   5      892.66      904.00     71.93 o 
   6   7   5     2781.72     2863.80    142.81 o 
   7   7   5     4699.34     4944.96    228.17 o 
   8   7   5      556.20      665.43    161.01 o 
   9   7   5       54.91       -0.43     97.25 o 
  10   7   5      593.19      459.47    118.18 o 
 -10   8   5        2.44      117.81     72.63 o 
  -9   8   5      425.20      383.82     79.18 o 
  -8   8   5     1178.99     1123.88     86.55 o 
  -7   8   5     9958.91     9303.30    221.49 o 
  -6   8   5      631.64      588.33     65.16 o 
  -5   8   5     2712.99     3115.63    124.21 o 
  -4   8   5     2293.24     2677.04    122.70 o 
  -3   8   5    32447.00    31825.65    537.00 o 
  -2   8   5      265.24      307.29     56.84 o 
  -1   8   5        3.24        5.78     37.73 o 
   0   8   5    17875.44    18151.75    254.81 o 
   1   8   5     8599.91     8657.11    156.74 o 
   2   8   5     5819.03     6268.51    132.27 o 
   3   8   5    45289.15    44222.94    643.45 o 
   4   8   5     1706.09     1963.01     94.61 o 
   5   8   5     1998.96     2073.46     98.55 o 
   6   8   5     2473.23     2384.54    113.52 o 
   7   8   5     1646.70     1585.30    140.13 o 
   8   8   5      214.80      278.27    101.06 o 
   9   8   5      251.78      261.28    106.62 o 
  10   8   5       27.13       53.29    100.32 o 
 -10   9   5     1091.69     1298.28    114.84 o 
  -9   9   5        1.80      -17.78     70.08 o 
  -8   9   5     3659.56     3852.04    144.02 o 
  -7   9   5     1344.19     1287.89     82.20 o 
  -6   9   5     6981.22     6867.37    163.13 o 
  -5   9   5     4849.12     5024.39    143.34 o 
  -4   9   5     5274.77     5027.58    151.56 o 
  -3   9   5      545.14      508.56     64.99 o 
  -2   9   5    31008.88    30278.09    439.79 o 
  -1   9   5     4905.24     4754.13    127.20 o 
   0   9   5     1904.54     2129.80     79.75 o 
   1   9   5    16793.78    17538.91    253.80 o 
   2   9   5    25644.17    24554.12    334.95 o 
   3   9   5        1.84      -30.96     30.96 o 
   4   9   5     4880.65     5022.87    133.62 o 
   5   9   5     3510.67     3768.48    113.85 o 
   6   9   5    11318.06    11185.61    222.72 o 
   7   9   5     2052.49     1966.82    151.55 o 
   8   9   5     6285.63     6604.19    262.10 o 
   9   9   5       78.22      -53.76     97.93 o 
  10   9   5      718.96      727.57    136.40 o 
 -10  10   5      403.30      475.55     95.46 o 
  -9  10   5     6704.61     6546.26    198.01 o 
  -8  10   5      710.83      794.32     79.51 o 
  -7  10   5     1329.87     1274.73    119.77 o 
  -6  10   5     4464.53     4522.71    136.49 o 
  -5  10   5      368.66      402.05     63.08 o 
  -4  10   5     4586.81     4702.86    173.31 o 
  -3  10   5      564.84      571.29     65.41 o 
  -2  10   5     1253.77     1171.79     77.40 o 
  -1  10   5    37072.70    37314.25    516.46 o 
   0  10   5    25137.69    25163.04    372.93 o 
   1  10   5    45372.91    45424.86    549.35 o 
   2  10   5      303.74      427.37     76.33 o 
   3  10   5      232.30      213.83     56.00 o 
   4  10   5      289.24      353.82     52.29 o 
   5  10   5     3711.51     3769.09    116.04 o 
   6  10   5     1856.26     1862.17    105.79 o 
   7  10   5       83.19        3.53     73.28 o 
   8  10   5      886.22      942.56    128.22 o 
   9  10   5     7287.72     7124.67    298.25 o 
  10  10   5      359.42      363.09    213.83 o 
 -10  11   5      158.37      272.81     81.42 o 
  -9  11   5       27.92       -4.05     68.38 o 
  -8  11   5      212.61      159.51     63.49 o 
  -7  11   5     2982.52     3040.55    157.63 o 
  -6  11   5     4427.98     4563.87    138.38 o 
  -5  11   5     1911.86     1818.95    125.23 o 
  -4  11   5    33948.55    32925.41    832.38 o 
  -3  11   5       18.91       22.11     40.16 o 
  -2  11   5       88.82      100.38     41.62 o 
  -1  11   5    15662.28    16013.87    281.29 o 
   0  11   5       35.44       77.84     41.34 o 
   1  11   5       10.15       32.85     32.79 o 
   2  11   5      341.38      369.10     66.48 o 
   3  11   5      721.35      685.07     71.50 o 
   4  11   5    25539.76    25392.04    357.43 o 
   5  11   5        3.69       -0.85     41.65 o 
   6  11   5     3439.28     3541.53    142.49 o 
   7  11   5     1859.84     1732.39    120.22 o 
   8  11   5     1019.94      859.67    124.91 o 
   9  11   5      240.57      206.60     99.46 o 
  10  11   5     1072.98      972.72    143.97 o 
 -10  12   5       86.06      135.29     76.83 o 
  -9  12   5      345.61      281.73     91.45 o 
  -8  12   5       52.98       94.53     65.27 o 
  -7  12   5     3307.09     3339.70    150.54 o 
  -6  12   5     6424.92     6088.60    175.11 o 
  -5  12   5     1791.12     2023.32    109.75 o 
  -4  12   5     5208.37     5315.34    165.62 o 
  -3  12   5     8723.99     8268.46    178.60 o 
  -2  12   5       16.73       14.32     76.66 o 
  -1  12   5      987.63      966.62     69.87 o 
   0  12   5    10431.78    10116.85    182.31 o 
   1  12   5       71.49       83.76     33.61 o 
   2  12   5    16634.09    16503.02    232.98 o 
   3  12   5    12951.81    12756.65    280.15 o 
   4  12   5      921.42     1011.00     96.78 o 
   5  12   5      763.25      852.88     67.46 o 
   6  12   5     3760.57     3691.56    145.93 o 
   7  12   5      707.18      596.85     81.53 o 
   8  12   5      341.34      175.61     97.30 o 
   9  12   5        2.28      -78.49     96.16 o 
  10  12   5       39.68      -45.95     95.55 o 
 -10  13   5     1427.34     1404.66    128.71 o 
  -9  13   5       20.30       54.43     69.85 o 
  -8  13   5     5637.19     5608.91    174.49 o 
  -7  13   5      809.16      636.46     84.12 o 
  -6  13   5     4772.09     4910.06    207.17 o 
  -5  13   5     5475.31     5579.63    178.01 o 
  -4  13   5      814.35     1023.25    185.22 o 
  -3  13   5       38.77       11.32     40.11 o 
  -2  13   5    13838.46    13555.75    245.47 o 
  -1  13   5       32.46       32.31     34.87 o 
   0  13   5      648.84      750.09     72.29 o 
   1  13   5     6571.84     6364.02    119.21 o 
   2  13   5     7314.35     7269.85    139.14 o 
   3  13   5     2940.10     3168.32    124.49 o 
   4  13   5      856.65      901.20    100.50 o 
   5  13   5     1482.42     1571.81    113.28 o 
   6  13   5     8427.16     8568.88    202.85 o 
   7  13   5     1364.81     1301.86     99.95 o 
   8  13   5     3363.66     3348.41    208.21 o 
   9  13   5       81.06       95.11     97.93 o 
  10  13   5      624.46      434.01    123.17 o 
 -10  14   5      521.66      521.00     95.14 o 
  -9  14   5     3541.06     3699.67    183.10 o 
  -8  14   5      430.12      499.51     78.02 o 
  -7  14   5      302.47      304.91     72.35 o 
  -6  14   5     5050.17     4825.49    184.86 o 
  -5  14   5      344.47      250.70     81.40 o 
  -4  14   5      948.69      899.60     69.72 o 
  -3  14   5      279.22      282.71     47.77 o 
  -2  14   5      778.35      633.88     65.00 o 
  -1  14   5    11402.27    11232.02    198.31 o 
   0  14   5    13508.79    13083.80    200.55 o 
   1  14   5    14419.07    14222.20    197.68 o 
   2  14   5     4118.23     4160.65    102.44 o 
   3  14   5       27.41       50.51     46.23 o 
   4  14   5     3896.28     3721.52    157.14 o 
   5  14   5      821.85      868.83     74.97 o 
   6  14   5     2125.73     2122.80    120.11 o 
   7  14   5       53.03      126.32     63.18 o 
   8  14   5      689.28      690.91    123.21 o 
   9  14   5     3747.07     3697.23    231.31 o 
  10  14   5       78.17       19.96    106.97 o 
 -10  15   5      291.34      257.40     86.92 o 
  -9  15   5       10.49       22.72     74.78 o 
  -8  15   5      216.16      227.53    124.65 o 
  -7  15   5     3957.96     3844.54    217.45 o 
  -6  15   5     3962.81     4036.70    173.96 o 
  -5  15   5       61.14       50.09     47.20 o 
  -4  15   5    27235.77    26857.88    382.01 o 
  -3  15   5      181.27      158.76     40.44 o 
  -2  15   5      156.80      257.57     47.75 o 
  -1  15   5     2268.94     2193.58     93.98 o 
   0  15   5     1405.07     1504.25     77.64 o 
   1  15   5     1622.19     1541.30     70.84 o 
   2  15   5      227.82      218.08     41.15 o 
   3  15   5      343.16      378.19     61.89 o 
   4  15   5    28832.55    28739.66    494.84 o 
   5  15   5      253.35      272.97     75.50 o 
   6  15   5     4803.89     4696.74    170.90 o 
   7  15   5     1456.67     1363.21    106.44 o 
   8  15   5      239.25      217.87     99.59 o 
   9  15   5       56.82       71.07     92.57 o 
  -9  16   5      511.35      460.68     88.58 o 
  -8  16   5        1.46       -0.86     83.26 o 
  -7  16   5     1715.05     1689.47    107.39 o 
  -6  16   5     3426.10     3571.76    155.02 o 
  -5  16   5     1146.09     1091.10     88.52 o 
  -4  16   5     1877.54     2029.80    100.84 o 
  -3  16   5     6545.08     6487.43    147.60 o 
  -2  16   5     2520.78     2480.08    104.50 o 
  -1  16   5     3081.67     3215.23    110.43 o 
   0  16   5     9728.72     9798.77    181.67 o 
   1  16   5     3894.04     3915.39    165.44 o 
   2  16   5     1769.98     1813.42     76.93 o 
   3  16   5    14884.40    14378.61    269.06 o 
   4  16   5      970.09      905.63     95.36 o 
   5  16   5      219.65      208.17     65.79 o 
   6  16   5     5519.08     5372.14    214.13 o 
   7  16   5     1221.14     1210.52    185.19 o 
   8  16   5      354.12      365.20    108.36 o 
   9  16   5      357.29      482.33    122.37 o 
  -9  17   5        1.60      -53.97     68.61 o 
  -8  17   5     3209.31     3357.26    169.89 o 
  -7  17   5       95.45       34.45     56.94 o 
  -6  17   5     1516.17     1498.47    190.25 o 
  -5  17   5     1565.63     1502.13     93.64 o 
  -4  17   5      244.39      250.38     52.79 o 
  -3  17   5      547.46      580.22     67.30 o 
  -2  17   5    14738.82    14984.15    251.38 o 
  -1  17   5      339.37      284.28     50.80 o 
   0  17   5       54.68       41.58     37.83 o 
   1  17   5      579.23      695.75     70.96 o 
   2  17   5     4375.20     4503.24    110.06 o 
   3  17   5      494.20      484.32     68.84 o 
   4  17   5       57.63      172.04     58.00 o 
   5  17   5      817.13      735.50     91.50 o 
   6  17   5     3697.97     3667.15    220.00 o 
   7  17   5      231.24      213.66     90.10 o 
   8  17   5     2817.70     2835.12    309.48 o 
   9  17   5       52.19       57.53     99.57 o 
  -9  18   5     2042.78     1999.74    184.24 o 
  -8  18   5      408.34      369.17     82.90 o 
  -7  18   5      461.06      449.23     74.52 o 
  -6  18   5      731.09      710.43     81.69 o 
  -5  18   5       59.94       43.43     46.99 o 
  -4  18   5     3844.31     4079.12    136.35 o 
  -3  18   5      163.92      181.63     53.08 o 
  -2  18   5       28.39       -6.02     41.88 o 
  -1  18   5     9096.45     9364.94    186.49 o 
   0  18   5    18842.94    18604.76    262.97 o 
   1  18   5     4790.27     4864.92    116.59 o 
   2  18   5      367.97      429.73     47.02 o 
   3  18   5      161.16      143.50     54.40 o 
   4  18   5     1000.63     1290.84     96.71 o 
   5  18   5      245.08      215.85     72.88 o 
   6  18   5     3607.51     3659.81    221.83 o 
   7  18   5      112.76      175.83     89.24 o 
   8  18   5      893.54      935.74    218.53 o 
   9  18   5     1627.56     2090.55    211.29 o 
  -9  19   5       50.97       33.01     73.34 o 
  -8  19   5      127.17       78.94     70.46 o 
  -7  19   5      781.70      689.73    115.00 o 
  -6  19   5     2471.70     2581.89    136.73 o 
  -5  19   5      256.98      258.59     70.93 o 
  -4  19   5     9874.76     9931.08    203.21 o 
  -3  19   5        1.52       17.93     41.94 o 
  -2  19   5      756.17      761.60     67.82 o 
  -1  19   5      843.62      985.82     76.31 o 
   0  19   5     1681.42     1832.63     80.61 o 
   1  19   5     2463.75     2705.98     93.40 o 
   2  19   5     1097.65     1147.10     89.85 o 
   3  19   5       54.76       11.71     54.03 o 
   4  19   5    13166.71    12832.88    264.65 o 
   5  19   5        6.03       21.66     77.76 o 
   6  19   5     2210.30     2305.79    184.12 o 
   7  19   5      357.32      347.44    116.27 o 
   8  19   5        7.10     -128.19    155.01 o 
   9  19   5      136.82      147.73    150.43 o 
  -9  20   5      364.33      326.65    147.44 o 
  -8  20   5       10.48      189.53     76.91 o 
  -7  20   5       96.13       35.22    103.39 o 
  -6  20   5     3593.95     3478.51    159.13 o 
  -5  20   5       17.66       14.00     48.80 o 
  -4  20   5      448.78      568.71     66.44 o 
  -3  20   5     2697.04     2915.01    121.39 o 
  -2  20   5     4483.43     4593.29    166.72 o 
  -1  20   5     4067.74     4023.23    126.78 o 
   0  20   5      646.23      691.38     63.16 o 
   1  20   5     4559.48     4740.79    121.92 o 
   2  20   5     4143.36     4224.87    162.80 o 
   3  20   5      964.50     1037.18    126.17 o 
   4  20   5     1243.13     1243.88    114.10 o 
   5  20   5       87.20      253.69     76.32 o 
   6  20   5     2347.78     2567.84    198.18 o 
   7  20   5      207.34      185.27     88.83 o 
   8  20   5      447.45      262.65    242.67 o 
   9  20   5     1097.74     1115.85    222.69 o 
  -9  21   5        8.68       21.16     89.03 o 
  -8  21   5     2407.49     2745.07    187.55 o 
  -7  21   5      102.53      135.95     66.44 o 
  -6  21   5     1650.83     1660.85    104.88 o 
  -5  21   5      587.59      542.65     70.22 o 
  -4  21   5       73.52       52.77     48.84 o 
  -3  21   5      780.18      758.34     70.86 o 
  -2  21   5     7065.35     7200.29    165.32 o 
  -1  21   5      526.48      453.34     66.33 o 
   0  21   5        0.18       35.39     40.97 o 
   1  21   5       24.69       50.66     54.49 o 
   2  21   5     3407.88     3535.45    159.44 o 
   3  21   5      136.73       54.98     69.09 o 
   4  21   5       24.20       89.45     75.92 o 
   5  21   5      393.03      482.17    109.66 o 
   6  21   5     2967.02     3370.86    227.05 o 
   7  21   5       62.06       -1.60     88.20 o 
   8  21   5     2636.90     2819.79    297.60 o 
  -8  22   5     1293.92     1207.16    137.25 o 
  -7  22   5      732.04      541.31    116.97 o 
  -6  22   5     1512.36     1432.18    125.76 o 
  -5  22   5      253.83      267.75     62.74 o 
  -4  22   5      800.77      828.12     77.72 o 
  -3  22   5      401.63      468.42     67.93 o 
  -2  22   5      159.97      118.16     45.20 o 
  -1  22   5     3794.81     3764.03    122.66 o 
   0  22   5     4993.43     5134.42    172.02 o 
   1  22   5     3830.33     4039.72    156.39 o 
   2  22   5     1402.34     1392.81    109.67 o 
   3  22   5     2397.30     2621.05    161.87 o 
   4  22   5       28.93      -11.29     77.39 o 
   5  22   5        0.92       62.92     84.49 o 
   6  22   5     2316.70     2281.80    193.84 o 
   7  22   5      728.28      774.64    123.09 o 
   8  22   5     1078.52     1091.92    208.81 o 
  -8  23   5      135.68      170.58    119.47 o 
  -7  23   5       92.81       37.49     89.79 o 
  -6  23   5     2675.07     2592.46    147.97 o 
  -5  23   5      811.06      772.28     90.89 o 
  -4  23   5    13861.77    13377.32    253.05 o 
  -3  23   5      499.92      609.12     66.32 o 
  -2  23   5       53.93       38.27     44.79 o 
  -1  23   5       21.14       24.78     51.65 o 
   0  23   5      596.68      707.53    112.68 o 
   1  23   5      126.23      185.92     62.43 o 
   2  23   5      252.57      295.14     72.06 o 
   3  23   5      117.32       86.22     71.88 o 
   4  23   5    13365.90    13387.49    335.76 o 
   5  23   5      246.08      230.49    108.36 o 
   6  23   5     1889.43     2077.17    191.09 o 
   7  23   5      231.37      171.47    179.37 o 
   8  23   5       21.41      -67.58    135.46 o 
  -8  24   5      310.55      129.97     94.41 o 
  -7  24   5     1143.23     1174.50    149.28 o 
  -6  24   5     3727.57     3492.47    191.44 o 
  -5  24   5       42.26       87.42     66.58 o 
  -4  24   5     1275.94     1352.53    107.72 o 
  -3  24   5     1167.89     1174.31    145.85 o 
  -2  24   5     3120.22     3181.00    145.95 o 
  -1  24   5     3631.17     3836.63    149.55 o 
   0  24   5      258.58      372.67     80.13 o 
   1  24   5     6307.22     6465.65    223.72 o 
   2  24   5     3556.97     3657.28    171.56 o 
   3  24   5     1017.74     1030.69    107.06 o 
   4  24   5       49.80      111.32     78.79 o 
   5  24   5       17.39       92.59     96.35 o 
   6  24   5     1817.27     2046.00    433.13 o 
   7  24   5       99.98      187.69    114.71 o 
   8  24   5      277.87      256.80    232.51 o 
  -8  25   5     2268.99     2266.92    194.76 o 
  -7  25   5      590.03      383.76    115.65 o 
  -6  25   5     2039.85     1981.99    151.24 o 
  -5  25   5      873.48      831.80     97.74 o 
  -4  25   5      345.41      248.60     87.57 o 
  -3  25   5        8.77      -86.96     86.96 o 
  -2  25   5     7129.96     7478.57    303.62 o 
  -1  25   5      129.28      103.99    125.22 o 
   0  25   5        0.13      -41.93     58.06 o 
   1  25   5       48.85       56.56     74.30 o 
   2  25   5     5037.70     5243.43    198.09 o 
   3  25   5      324.17      264.36     80.76 o 
   4  25   5      289.87      362.78    102.70 o 
   5  25   5      228.43      339.44    117.28 o 
   6  25   5     3123.41     3347.27    242.19 o 
   7  25   5      542.35      518.13    156.98 o 
  -7  26   5      399.15      213.27    173.05 o 
  -6  26   5      970.85      840.48    272.15 o 
  -5  26   5      798.39      828.06    115.97 o 
  -4  26   5     1536.28     1492.31    141.46 o 
  -3  26   5     1574.69     1677.02    177.31 o 
  -2  26   5       51.79      169.03     97.41 o 
  -1  26   5     2083.75     2160.04    190.95 o 
   0  26   5     7241.73     6475.02    280.75 o 
   1  26   5     1912.36     1840.58    216.03 o 
   2  26   5      259.71      307.47     81.78 o 
   3  26   5     5831.29     5722.46    213.22 o 
   4  26   5       12.23       24.31     85.41 o 
   5  26   5        0.70      -34.79     95.52 o 
   6  26   5     1338.43     1285.04    167.33 o 
   7  26   5      723.04      711.60    144.72 o 
  -7  27   5      318.82      204.65    132.77 o 
  -6  27   5     1619.46     1518.58    176.05 o 
  -5  27   5      266.57      200.49     97.20 o 
  -4  27   5     8214.40     8164.62    402.35 o 
  -3  27   5     1251.42     1230.46    157.83 o 
  -2  27   5      536.24      732.93    132.99 o 
  -1  27   5        9.70      100.84     95.52 o 
   0  27   5      262.70      222.36    107.56 o 
   1  27   5      376.18      237.47    115.22 o 
   2  27   5      917.54     1135.54    133.51 o 
   3  27   5       15.73      -66.69     66.69 o 
   4  27   5     9387.72     8846.39    284.55 o 
   5  27   5      984.33      913.60    165.03 o 
   6  27   5     1145.04      884.97    154.98 o 
   7  27   5       29.10       75.59    162.46 o 
  -7  28   5      318.14      196.15    145.05 o 
  -6  28   5     2169.40     2602.22    288.28 o 
  -5  28   5       23.34       19.02     82.57 o 
  -4  28   5     1087.91     1059.22    159.18 o 
  -3  28   5        4.46      -89.40     89.40 o 
  -2  28   5     1081.87      865.69    244.77 o 
  -1  28   5     4558.01     4780.29    283.23 o 
   0  28   5      867.92      875.79    146.90 o 
   1  28   5     5540.34     6145.92    370.52 o 
   2  28   5     2676.86     2511.09    238.92 o 
   3  28   5       18.66       79.16     89.53 o 
   4  28   5      385.00      434.08    106.11 o 
   5  28   5       13.22       -0.19    103.35 o 
   6  28   5      800.97      419.11    132.80 o 
   7  28   5       87.46       89.67    118.77 o 
  -6  29   5     1179.04      909.68    128.99 o 
  -5  29   5       34.97       39.94     87.31 o 
  -4  29   5      295.12      311.08    102.32 o 
  -3  29   5      139.50       76.52    121.05 o 
  -2  29   5     4921.80     4829.89    290.78 o 
  -1  29   5     1215.66     1095.99    245.15 o 
   0  29   5      303.44      276.38    113.90 o 
   1  29   5      376.56      451.26    126.68 o 
   2  29   5     4093.13     4441.37    239.73 o 
   3  29   5      577.87      671.82    144.88 o 
   4  29   5        6.76      -35.62     82.14 o 
   5  29   5      113.33      131.55    116.64 o 
   6  29   5      959.26     1043.60    165.33 o 
  -6  30   5      263.68      345.86    103.12 o 
  -5  30   5      101.94      133.75     93.52 o 
  -4  30   5      807.41      707.73    120.38 o 
  -3  30   5     2830.97     2711.01    228.51 o 
  -2  30   5       99.33       49.64    106.85 o 
  -1  30   5      764.50      706.10    147.23 o 
   0  30   5     4325.77     4987.47    302.78 o 
   1  30   5     1932.85     1931.32    206.68 o 
   2  30   5       53.68       63.19     87.14 o 
   3  30   5     3977.13     3806.40    225.19 o 
   4  30   5       29.85       77.85    115.53 o 
   5  30   5      165.38       90.74    190.29 o 
   6  30   5      387.52      370.96    135.05 o 
  -6  31   5      839.60      913.28    156.71 o 
  -5  31   5     1039.73      911.66    132.87 o 
  -4  31   5     3414.68     3260.93    212.95 o 
  -3  31   5      555.38      460.36    128.35 o 
  -2  31   5        2.82      -41.68    104.08 o 
  -1  31   5       86.41       -8.76    106.15 o 
   0  31   5      725.30      654.54    146.61 o 
   1  31   5      895.98      762.70    152.35 o 
   2  31   5      121.98      157.69     98.84 o 
   3  31   5      222.40      239.79     99.05 o 
   4  31   5     4392.64     4193.08    272.88 o 
   5  31   5      882.18      996.79    172.08 o 
  -5  32   5        0.27      100.37     95.16 o 
  -4  32   5      546.81      540.22    112.81 o 
  -3  32   5      373.75      206.40    118.86 o 
  -2  32   5      302.81      306.05    121.71 o 
  -1  32   5     3391.51     3109.38    251.27 o 
   0  32   5      519.26      325.64    124.08 o 
   1  32   5     3306.56     2972.01    244.21 o 
   2  32   5     1030.48     1251.77    184.85 o 
   3  32   5        6.67       50.43    137.17 o 
   4  32   5      165.97      257.88    105.00 o 
   5  32   5      333.26      336.00    137.62 o 
  -4  33   5      163.74      312.29    119.94 o 
  -3  33   5      295.24      324.30    124.60 o 
  -2  33   5     2848.72     2656.72    241.63 o 
  -1  33   5     1713.92     1477.23    233.19 o 
   0  33   5      101.56       -7.55    106.94 o 
   1  33   5      543.65      704.30    153.82 o 
   2  33   5     1948.65     1971.29    176.69 o 
   3  33   5       73.12      249.80    102.72 o 
   4  33   5      117.24       96.31     95.96 o 
  -4  34   5      362.02      365.68    123.67 o 
  -3  34   5     2237.88     2285.58    259.67 o 
  -2  34   5       13.80       64.72    110.05 o 
  -1  34   5       74.45      122.68    110.78 o 
   0  34   5     2205.42     1950.47    211.20 o 
   1  34   5      179.29      -38.83    132.80 o 
   2  34   5        1.61      251.83    104.72 o 
   3  34   5     2006.99     2006.12    180.72 o 
   4  34   5      192.28       86.02    102.33 o 
  -3  35   5      514.19      234.53    182.85 o 
  -2  35   5       93.24        6.86    124.40 o 
  -1  35   5      215.58      224.58    148.76 o 
   0  35   5       33.20      128.70    118.89 o 
   1  35   5      415.06      199.99    122.61 o 
   2  35   5        3.03       94.46     98.75 o 
   3  35   5      204.47      188.80    106.43 o 
  -2  36   5      207.23      183.55    114.69 o 
  -1  36   5     1184.76     1175.72    181.77 o 
   0  36   5       45.29      -68.05    132.83 o 
   1  36   5      998.90      993.76    167.58 o 
   2  36   5      820.66      730.98    140.91 o 
 -10   0   6       78.13      127.01    102.69 o 
  -8   0   6    19144.83    19100.15    477.68 o 
  -6   0   6       51.77      -22.17     61.39 o 
  -4   0   6    12207.99    11867.80    263.25 o 
  -2   0   6     1516.25     1390.81    137.24 o 
   0   0   6    23318.76    22357.20    423.16 o 
   2   0   6    20713.16    19678.62    346.22 o 
   4   0   6      531.26      453.88    106.73 o 
   6   0   6      293.31      341.28    120.88 o 
   8   0   6      942.51      703.64    167.89 o 
  10   0   6     4121.30     4197.74    359.43 o 
 -10   1   6     1098.89      971.83    108.70 o 
  -9   1   6      172.66      180.75     66.10 o 
  -8   1   6      304.82      383.08     80.21 o 
  -7   1   6     1175.12     1266.38     89.58 o 
  -6   1   6     3915.49     4180.96    144.83 o 
  -5   1   6     3915.34     4015.38    112.63 o 
  -4   1   6     9267.23     9599.98    161.37 o 
  -3   1   6    14063.98    13598.60    186.37 o 
  -2   1   6       32.82      -28.08     28.08 o 
  -1   1   6     5809.18     5933.43    192.19 o 
   0   1   6    11172.07    10685.14    147.92 o 
   1   1   6     4784.26     5176.57     93.89 o 
   2   1   6     8160.10     7759.74    130.84 o 
   3   1   6     3752.64     3580.74    107.18 o 
   4   1   6       68.41       43.60     88.39 o 
   5   1   6     5869.30     5541.52    186.69 o 
   6   1   6     3024.89     3022.48    135.59 o 
   7   1   6     3700.10     3751.25    244.10 o 
   8   1   6     1721.87     1697.26    163.58 o 
   9   1   6      183.51      164.86    102.03 o 
  10   1   6        9.13       90.26    104.30 o 
 -10   2   6     4705.38     4218.51    253.23 o 
  -9   2   6       31.41      159.91     62.65 o 
  -8   2   6        5.35       -1.88     56.01 o 
  -7   2   6      152.64       20.12     49.69 o 
  -6   2   6     6540.43     6756.21    157.03 o 
  -5   2   6      192.63      265.14     67.11 o 
  -4   2   6     1548.24     1629.29     68.66 o 
  -3   2   6      949.32     1004.67     48.89 o 
  -2   2   6    27602.82    26293.85    436.46 o 
  -1   2   6       39.39       -5.97     43.96 o 
   0   2   6     4962.18     4504.65    131.25 o 
   1   2   6      137.43      126.57     53.18 o 
   2   2   6     6013.42     6042.17    114.22 o 
   3   2   6      965.70      976.34     66.28 o 
   4   2   6    23363.18    22514.00    404.09 o 
   5   2   6     1821.87     1948.64    127.55 o 
   6   2   6     5205.31     4948.94    186.15 o 
   7   2   6       83.76      171.94    119.57 o 
   8   2   6     9004.63     9591.28    301.09 o 
   9   2   6       14.00       14.54     94.54 o 
  10   2   6       75.74      116.75    118.83 o 
 -10   3   6     1088.64      961.64    126.92 o 
  -9   3   6      225.72      265.56     68.43 o 
  -8   3   6       15.47       24.80     59.36 o 
  -7   3   6     1252.34     1241.43     89.06 o 
  -6   3   6     4507.63     4663.64    194.33 o 
  -5   3   6    10673.72    11062.45    194.79 o 
  -4   3   6     4478.56     4434.26    170.07 o 
  -3   3   6     8404.67     8206.09    132.04 o 
  -2   3   6       95.43       46.02     35.03 o 
  -1   3   6    12199.58    12266.83    262.61 o 
   0   3   6     3408.92     3401.38     96.69 o 
   1   3   6     5083.87     5100.18     94.86 o 
   2   3   6    14256.17    13911.66    191.93 o 
   3   3   6    20812.52    19915.16    361.09 o 
   4   3   6      436.77      454.08     74.66 o 
   5   3   6     4128.53     3963.08    146.85 o 
   6   3   6     3709.40     3637.96    166.53 o 
   7   3   6     2413.63     2512.65    285.21 o 
   8   3   6     2193.32     2274.17    175.32 o 
   9   3   6      789.53      745.92    127.20 o 
  10   3   6       39.60       89.11    102.62 o 
 -10   4   6      232.73      165.71     85.15 o 
  -9   4   6       45.93       22.50     58.79 o 
  -8   4   6    18961.77    18626.80    325.17 o 
  -7   4   6      940.75     1076.72     86.07 o 
  -6   4   6        0.22       20.49     47.84 o 
  -5   4   6      699.60      762.70     62.08 o 
  -4   4   6     9100.79     9347.22    167.55 o 
  -3   4   6      381.24      358.36     44.77 o 
  -2   4   6     1415.99     1259.19     70.68 o 
  -1   4   6      925.78     1061.09     88.67 o 
   0   4   6    35774.38    36135.15    491.90 o 
   1   4   6     1077.78     1110.91     63.63 o 
   2   4   6    16264.20    15877.79    211.03 o 
   3   4   6        1.90       34.25     38.89 o 
   4   4   6     2418.49     2672.00    136.65 o 
   5   4   6       83.62        0.62     52.65 o 
   6   4   6       34.76       15.03     58.71 o 
   7   4   6      976.19      952.77    158.77 o 
   8   4   6     1432.84     1429.71    146.34 o 
   9   4   6        0.69       45.72     97.01 o 
  10   4   6     3760.72     3853.46    244.69 o 
 -10   5   6      617.47      449.90     91.86 o 
  -9   5   6      560.01      444.29     76.53 o 
  -8   5   6       23.69       97.02     61.14 o 
  -7   5   6      982.73     1002.42     83.69 o 
  -6   5   6     2972.86     3141.59    121.85 o 
  -5   5   6     3022.49     3162.01    119.11 o 
  -4   5   6     4229.37     4303.32    111.26 o 
  -3   5   6    14165.98    14164.90    222.58 o 
  -2   5   6     1677.29     1861.54     67.61 o 
  -1   5   6     2375.17     2509.40    157.32 o 
   0   5   6    10211.74    10632.14    218.25 o 
   1   5   6       19.45      -12.04     33.40 o 
   2   5   6    19674.23    19374.33    244.52 o 
   3   5   6        5.66       54.47     38.52 o 
   4   5   6      218.75       97.14     61.46 o 
   5   5   6    12705.10    12374.96    269.57 o 
   6   5   6     2050.87     2265.93    135.11 o 
   7   5   6     3482.40     3534.29    196.65 o 
   8   5   6     2005.74     2178.62    259.31 o 
   9   5   6       20.41      -55.83     84.35 o 
  10   5   6       77.51      -88.37     88.37 o 
 -10   6   6     3714.01     3735.34    190.76 o 
  -9   6   6        5.85      -39.87     57.40 o 
  -8   6   6       81.84       65.92     58.08 o 
  -7   6   6      523.74      619.66     78.93 o 
  -6   6   6     7922.57     7840.41    172.37 o 
  -5   6   6     1073.85     1313.05    119.25 o 
  -4   6   6      444.83      455.36     51.14 o 
  -3   6   6     3022.55     3032.12    118.38 o 
  -2   6   6    41209.44    40119.29    615.13 o 
  -1   6   6     3905.96     4233.56    169.73 o 
   0   6   6     6359.15     6650.20    188.82 o 
   1   6   6     5875.44     6111.37    144.92 o 
   2   6   6     7030.03     6940.01    133.01 o 
   3   6   6      661.56      674.63     61.17 o 
   4   6   6    21083.29    20818.64    345.72 o 
   5   6   6      759.60      831.49     83.91 o 
   6   6   6     4539.82     4427.22    171.91 o 
   7   6   6      780.73      550.00    104.81 o 
   8   6   6     6165.29     6364.86    258.68 o 
   9   6   6       75.90      167.57     99.57 o 
  10   6   6      261.09      207.72    170.55 o 
 -10   7   6      505.76      522.43    109.82 o 
  -9   7   6      268.73      205.12     70.29 o 
  -8   7   6        0.23       57.85     51.59 o 
  -7   7   6     4139.01     4365.93    152.35 o 
  -6   7   6     3276.29     3281.08    137.41 o 
  -5   7   6    12692.35    12661.27    236.48 o 
  -4   7   6     6462.61     5997.59    153.85 o 
  -3   7   6     4203.87     4154.58    214.58 o 
  -2   7   6       23.81      -23.48     50.12 o 
  -1   7   6     7162.07     7343.79    166.18 o 
   0   7   6     8313.55     8810.05    173.24 o 
   1   7   6      358.54      300.96     59.85 o 
   2   7   6     8211.89     8031.81    160.00 o 
   3   7   6     8611.36     8393.21    147.10 o 
   4   7   6     1036.04     1072.95     75.44 o 
   5   7   6     3000.66     2991.55    118.79 o 
   6   7   6     6453.75     6237.37    187.96 o 
   7   7   6     6054.67     5831.94    231.42 o 
   8   7   6     1414.06     1424.66    148.98 o 
   9   7   6     2289.56     2009.00    179.72 o 
  10   7   6       18.29      161.81    108.20 o 
 -10   8   6      389.61      436.36    130.98 o 
  -9   8   6       37.09       33.30     62.58 o 
  -8   8   6    12120.93    12250.85    302.47 o 
  -7   8   6      264.93      234.32     68.30 o 
  -6   8   6      271.29      282.19    131.64 o 
  -5   8   6      709.93      723.97     70.34 o 
  -4   8   6     5238.46     5310.85    152.21 o 
  -3   8   6     4520.31     4642.65    119.99 o 
  -2   8   6      170.35      236.09     66.39 o 
  -1   8   6       35.76       83.67     48.49 o 
   0   8   6    33117.90    33606.41    429.24 o 
   1   8   6     3349.85     3546.58    105.88 o 
   2   8   6    26800.47    25729.13    331.04 o 
   3   8   6      146.41      166.68     39.57 o 
   4   8   6      500.14      614.15     63.05 o 
   5   8   6      150.15      150.69     53.33 o 
   6   8   6       27.44       79.55     52.31 o 
   7   8   6      687.05      879.92    118.25 o 
   8   8   6     2064.33     1876.35    174.58 o 
   9   8   6       92.05        4.51     93.58 o 
  10   8   6     4325.74     4492.98    265.94 o 
 -10   9   6      418.94      262.43    149.60 o 
  -9   9   6      726.56      812.41     93.12 o 
  -8   9   6       17.27        6.97     58.99 o 
  -7   9   6       72.41       35.82     52.61 o 
  -6   9   6     1273.80     1356.26     95.71 o 
  -5   9   6     5927.86     5691.17    199.65 o 
  -4   9   6     4418.85     4364.79    166.87 o 
  -3   9   6    15191.13    14994.38    294.86 o 
  -2   9   6      429.68      342.22     66.63 o 
  -1   9   6      160.26      161.24     48.17 o 
   0   9   6     7470.75     7417.44    146.37 o 
   1   9   6      326.87      379.00     54.74 o 
   2   9   6     3240.95     3156.45    107.93 o 
   3   9   6      101.79      150.87     40.58 o 
   4   9   6       86.26       -9.84     42.97 o 
   5   9   6    18694.10    17760.51    293.59 o 
   6   9   6     1384.22     1380.89     94.48 o 
   7   9   6     3765.29     3725.71    203.51 o 
   8   9   6     1535.58     1665.97    157.69 o 
   9   9   6        0.02      -10.56     94.14 o 
  10   9   6        0.84      -75.95     95.95 o 
 -10  10   6     2180.20     2629.18    213.04 o 
  -9  10   6      159.85      164.66     75.25 o 
  -8  10   6       55.47       28.95     59.51 o 
  -7  10   6       14.92       -8.34     53.04 o 
  -6  10   6     4269.82     4328.39    147.90 o 
  -5  10   6     7592.08     7495.45    204.86 o 
  -4  10   6      840.99     1008.28     81.14 o 
  -3  10   6     4364.87     4695.16    149.11 o 
  -2  10   6    24363.00    24157.30    427.43 o 
  -1  10   6     5734.78     5671.78    148.95 o 
   0  10   6     6437.03     6583.74    136.07 o 
   1  10   6     2945.25     2861.37     99.89 o 
   2  10   6     1123.55      938.06     63.31 o 
   3  10   6      874.05      723.64     60.32 o 
   4  10   6    10249.97    10091.09    201.18 o 
   5  10   6     2554.06     2516.93    103.22 o 
   6  10   6     1014.59      967.67     84.22 o 
   7  10   6      271.99      402.93     97.78 o 
   8  10   6     2173.73     2096.58    169.47 o 
   9  10   6       32.61       34.93     97.47 o 
  10  10   6       66.47      327.25    119.41 o 
 -10  11   6      255.63      241.01    180.37 o 
  -9  11   6      334.40      272.62     97.14 o 
  -8  11   6      143.11       23.72     62.06 o 
  -7  11   6     8871.66     8944.28    240.73 o 
  -6  11   6     4431.39     4501.98    182.62 o 
  -5  11   6    17990.52    17417.18    412.62 o 
  -4  11   6     2646.68     3006.19    143.17 o 
  -3  11   6      913.39      983.58     83.43 o 
  -2  11   6      318.00      306.61     56.38 o 
  -1  11   6     5282.95     5183.69    149.66 o 
   0  11   6      990.75      958.57     63.06 o 
   1  11   6      538.48      646.69     59.09 o 
   2  11   6      904.25      925.85     99.05 o 
   3  11   6    14336.29    14489.99    245.55 o 
   4  11   6     1534.81     1521.59     86.48 o 
   5  11   6     2638.76     2616.17    106.73 o 
   6  11   6     1770.32     2084.04    115.11 o 
   7  11   6     7774.56     7265.69    259.68 o 
   8  11   6      792.70      573.51    124.34 o 
   9  11   6     2145.63     2504.49    196.68 o 
  10  11   6        2.45      130.68    104.94 o 
 -10  12   6      446.35      452.64    121.74 o 
  -9  12   6      210.10      118.58     75.56 o 
  -8  12   6     6522.13     6261.45    241.52 o 
  -7  12   6     1610.89     1434.68    129.75 o 
  -6  12   6      851.56      718.42     82.79 o 
  -5  12   6     3408.43     3178.24    142.24 o 
  -4  12   6     1828.12     2089.00    137.91 o 
  -3  12   6     1503.02     1859.56    111.60 o 
  -2  12   6     1238.26     1280.86     87.29 o 
  -1  12   6     4806.65     4869.85    139.22 o 
   0  12   6    10485.13     9965.28    179.81 o 
   1  12   6    10062.91    10124.67    174.25 o 
   2  12   6    16358.74    15985.02    240.18 o 
   3  12   6       19.00      -49.05     49.05 o 
   4  12   6      207.67      110.31     54.77 o 
   5  12   6      756.19      648.06     65.17 o 
   6  12   6      960.12      868.84     82.46 o 
   7  12   6     1333.41     1209.61    141.57 o 
   8  12   6      352.96      270.73    111.84 o 
   9  12   6      516.26      573.45    204.05 o 
 -10  13   6      366.62      301.07    115.85 o 
  -9  13   6     2105.15     1594.55    115.16 o 
  -8  13   6       14.40       18.67     64.66 o 
  -7  13   6      332.40      375.34     74.55 o 
  -6  13   6     3925.06     4154.25    184.27 o 
  -5  13   6     2910.37     2937.41    135.18 o 
  -4  13   6     1044.33     1150.48     89.74 o 
  -3  13   6    15705.39    15701.71    330.56 o 
  -2  13   6      123.28      198.93     51.40 o 
  -1  13   6      319.30      282.82     53.63 o 
   0  13   6     2231.33     2453.74     91.87 o 
   1  13   6     1927.96     2169.04    141.17 o 
   2  13   6     4677.23     4751.15    119.74 o 
   3  13   6       88.06      200.61     45.79 o 
   4  13   6      221.55      225.15     64.08 o 
   5  13   6    14121.67    13724.01    233.14 o 
   6  13   6      886.99      837.72     83.42 o 
   7  13   6     2190.43     2137.03    137.36 o 
   8  13   6     1070.88      988.03    135.44 o 
   9  13   6        0.13      130.41    107.67 o 
  -9  14   6      127.39       80.97     70.67 o 
  -8  14   6      261.39      440.66     81.71 o 
  -7  14   6       61.13      187.02     60.29 o 
  -6  14   6       93.98      200.26     62.47 o 
  -5  14   6     7533.23     7532.44    269.02 o 
  -4  14   6      783.43      818.22     80.31 o 
  -3  14   6     2048.02     2169.15    100.71 o 
  -2  14   6     6284.37     5916.86    174.93 o 
  -1  14   6    10201.29    10074.75    195.08 o 
   0  14   6     2791.04     2961.41    126.36 o 
   1  14   6     4943.74     4966.48    123.78 o 
   2  14   6        7.26       49.02     35.50 o 
   3  14   6      882.45      983.70     67.93 o 
   4  14   6     9856.71     9579.94    214.19 o 
   5  14   6      941.69     1119.72     92.25 o 
   6  14   6      205.38      157.60     67.24 o 
   7  14   6     1931.04     1808.12    131.42 o 
   8  14   6      858.01      981.45    133.87 o 
   9  14   6      167.90      366.48    113.71 o 
  -9  15   6      579.98      418.29     88.78 o 
  -8  15   6      126.36      139.61     73.07 o 
  -7  15   6     9972.35    10184.70    226.39 o 
  -6  15   6      375.14      332.34     62.46 o 
  -5  15   6     5734.89     5734.65    170.22 o 
  -4  15   6     2739.48     2676.91    119.13 o 
  -3  15   6      157.66       92.02     45.48 o 
  -2  15   6      542.92      630.91     66.13 o 
  -1  15   6    19525.59    20102.85    304.68 o 
   0  15   6     1082.96     1204.79     72.48 o 
   1  15   6     1034.30     1106.72     63.72 o 
   2  15   6     1067.24     1185.45     67.95 o 
   3  15   6    11047.79    10683.91    207.33 o 
   4  15   6      840.91      829.35     81.72 o 
   5  15   6      371.33      389.06     74.14 o 
   6  15   6     2748.06     2821.21    141.66 o 
   7  15   6     4515.56     4261.67    208.49 o 
   8  15   6       72.52      126.82     95.99 o 
   9  15   6     2019.97     1914.75    184.03 o 
  -9  16   6      327.37      170.68    129.55 o 
  -8  16   6     2565.43     2478.15    145.78 o 
  -7  16   6     1792.54     1872.63    115.01 o 
  -6  16   6       31.48       90.86     67.24 o 
  -5  16   6     1620.88     1597.38    143.73 o 
  -4  16   6      918.28      854.17     70.76 o 
  -3  16   6      779.01      755.29     65.35 o 
  -2  16   6      119.80      100.53     46.96 o 
  -1  16   6     1440.56     1494.22     86.98 o 
   0  16   6    25915.15    25980.78    346.22 o 
   1  16   6     9002.02     9180.46    159.28 o 
   2  16   6    12333.52    12550.10    195.64 o 
   3  16   6     1669.55     1737.02    125.42 o 
   4  16   6      530.91      563.39     73.67 o 
   5  16   6      456.07      556.60     84.56 o 
   6  16   6      195.39      188.95     82.11 o 
   7  16   6     2580.28     2874.80    175.70 o 
   8  16   6      252.16      461.61    116.15 o 
   9  16   6      883.22      641.71    132.70 o 
  -9  17   6     1115.00     1235.56    132.84 o 
  -8  17   6       80.06       51.16     66.97 o 
  -7  17   6        0.80      -52.85     73.98 o 
  -6  17   6     1366.71     1592.97    115.46 o 
  -5  17   6     2558.74     2701.04    137.35 o 
  -4  17   6       16.66       46.97     43.02 o 
  -3  17   6     8688.28     8775.33    251.92 o 
  -2  17   6        2.49      -18.79     39.04 o 
  -1  17   6     1122.68     1139.79     78.10 o 
   0  17   6       66.79       44.46     40.71 o 
   1  17   6       30.63      -19.44     36.44 o 
   2  17   6     1945.10     1975.34     84.74 o 
   3  17   6      802.07      877.48     81.96 o 
   4  17   6       60.65      -12.01     52.83 o 
   5  17   6     7992.60     8098.78    421.52 o 
   6  17   6       23.45       15.03     71.28 o 
   7  17   6     1505.71     1637.86    146.18 o 
   8  17   6      485.36      289.13    119.13 o 
   9  17   6       52.48      116.40    150.74 o 
  -9  18   6       39.39       23.27     79.11 o 
  -8  18   6       61.39      130.88     67.31 o 
  -7  18   6       30.80       42.19     60.85 o 
  -6  18   6       41.66       71.48     56.45 o 
  -5  18   6     5307.55     5279.95    178.09 o 
  -4  18   6      329.38      364.38     60.34 o 
  -3  18   6     1173.66     1097.59     82.37 o 
  -2  18   6     4269.11     4366.91    138.69 o 
  -1  18   6     8744.81     9019.53    227.86 o 
   0  18   6     2206.38     2320.88    102.96 o 
   1  18   6     3860.72     4020.21    109.49 o 
   2  18   6      220.80      206.12     45.56 o 
   3  18   6     2917.49     3080.48    134.47 o 
   4  18   6     1273.37     1348.17     99.85 o 
   5  18   6     2237.22     2385.76    182.65 o 
   6  18   6       14.84      -33.45     74.09 o 
   7  18   6     2896.82     3255.03    199.18 o 
   8  18   6      818.78      727.85    175.02 o 
   9  18   6      107.86      158.31    120.29 o 
  -9  19   6      627.21      642.78    110.81 o 
  -8  19   6      132.27      -55.54     62.53 o 
  -7  19   6     3686.93     3974.95    237.13 o 
  -6  19   6        3.47      -36.26     50.76 o 
  -5  19   6      987.97      921.62    103.98 o 
  -4  19   6      180.40       57.85     47.88 o 
  -3  19   6       95.25       -2.61     45.38 o 
  -2  19   6      766.69      908.67     77.54 o 
  -1  19   6    12913.12    12923.06    238.68 o 
   0  19   6       98.96       41.90     43.35 o 
   1  19   6      517.34      416.52     48.64 o 
   2  19   6      305.12      304.63     48.26 o 
   3  19   6     6102.70     6377.28    164.85 o 
   4  19   6       28.47       11.34     54.87 o 
   5  19   6      359.63      405.63    108.19 o 
   6  19   6     1213.93     1455.83    249.71 o 
   7  19   6     1307.80     1320.37    141.69 o 
   8  19   6        4.99       32.77    124.53 o 
  -8  20   6     1812.86     2038.12    154.61 o 
  -7  20   6     1391.05     1203.88    166.40 o 
  -6  20   6      560.83      409.75    116.70 o 
  -5  20   6     3402.10     3652.41    148.38 o 
  -4  20   6        1.82      -42.39     42.39 o 
  -3  20   6      105.52       94.62     49.91 o 
  -2  20   6     2766.24     2894.09    140.57 o 
  -1  20   6      179.41      244.23     55.27 o 
   0  20   6    15500.59    15417.43    242.13 o 
   1  20   6     7664.32     7444.96    209.53 o 
   2  20   6     5589.38     5878.62    146.12 o 
   3  20   6     1107.36     1197.40    106.78 o 
   4  20   6      754.04      840.24    104.46 o 
   5  20   6      168.52      110.82     97.02 o 
   6  20   6       39.86       67.84     91.67 o 
   7  20   6     1882.60     1640.79    155.20 o 
   8  20   6      438.13      195.05    140.81 o 
  -8  21   6      101.01       35.93     81.03 o 
  -7  21   6        0.61      -40.80     58.52 o 
  -6  21   6     1037.89      960.63    115.86 o 
  -5  21   6     3461.21     3576.94    175.44 o 
  -4  21   6      112.78       63.18     52.18 o 
  -3  21   6    11604.63    11917.46    234.46 o 
  -2  21   6      329.36      315.28     57.35 o 
  -1  21   6     1147.83     1276.07     85.35 o 
   0  21   6      146.96      160.11     46.69 o 
   1  21   6       33.42       -9.59     50.34 o 
   2  21   6       13.99       41.20     46.58 o 
   3  21   6      188.04      224.67     74.77 o 
   4  21   6        7.72      -33.13     68.79 o 
   5  21   6    10641.98    11165.28    361.13 o 
   6  21   6       45.75       29.72     93.61 o 
   7  21   6     1292.83     1290.27    147.21 o 
   8  21   6       16.96      -99.03    122.29 o 
  -8  22   6      377.85      617.93    111.14 o 
  -7  22   6      141.37      134.74    107.12 o 
  -6  22   6     1325.88     1438.63    114.19 o 
  -5  22   6     5425.42     5367.48    166.97 o 
  -4  22   6      414.58      424.39     68.95 o 
  -3  22   6     1096.39     1103.72     85.23 o 
  -2  22   6     2343.61     2534.63    117.13 o 
  -1  22   6     8281.32     8502.25    187.22 o 
   0  22   6     5239.17     4667.13    207.27 o 
   1  22   6      144.36      181.01     58.19 o 
   2  22   6     5027.78     4998.71    410.09 o 
   3  22   6     1921.56     2100.60    132.91 o 
   4  22   6       22.15      -67.02     67.02 o 
   5  22   6      112.82      113.17    151.21 o 
   6  22   6       61.50       61.98     94.24 o 
   7  22   6     2183.30     2415.24    187.88 o 
   8  22   6      357.12      122.19    145.92 o 
  -8  23   6        0.19       87.89     90.52 o 
  -7  23   6     2829.18     2065.65    316.53 o 
  -6  23   6     1305.24     1447.15    136.07 o 
  -5  23   6     2694.30     2753.30    152.07 o 
  -4  23   6     1262.63     1192.21     93.29 o 
  -3  23   6      444.67      388.35     66.05 o 
  -2  23   6      353.31      126.63     91.86 o 
  -1  23   6     6692.91     6853.08    226.69 o 
   0  23   6      472.83      526.12     79.51 o 
   1  23   6       14.24       -0.53     52.03 o 
   2  23   6      170.33      170.98     69.95 o 
   3  23   6     8749.22     8952.52    369.42 o 
   4  23   6     1077.65     1196.49    131.48 o 
   5  23   6      176.17      -61.77     88.11 o 
   6  23   6      279.89      266.21    108.15 o 
   7  23   6     1507.80     1410.82    158.09 o 
   8  23   6      190.08      160.81    152.46 o 
  -8  24   6      478.38      587.05    213.21 o 
  -7  24   6     1430.39     1633.78    214.39 o 
  -6  24   6      212.02      160.55     76.44 o 
  -5  24   6     3641.74     3860.53    180.04 o 
  -4  24   6      148.61      219.15     70.73 o 
  -3  24   6      100.74       44.34     67.22 o 
  -2  24   6     2836.82     2885.86    147.97 o 
  -1  24   6      135.19       83.50     60.49 o 
   0  24   6     6395.06     6148.32    195.93 o 
   1  24   6     6774.18     6767.35    250.77 o 
   2  24   6     1316.74     1272.10    113.43 o 
   3  24   6      432.61      309.65     98.63 o 
   4  24   6     1314.03     1656.76    145.70 o 
   5  24   6      331.35      577.26    129.57 o 
   6  24   6       79.38      143.03    107.22 o 
   7  24   6      928.04     1044.60    162.62 o 
  -7  25   6        0.66       78.05     99.04 o 
  -6  25   6        0.75       20.56     86.88 o 
  -5  25   6     2129.91     2553.56    267.31 o 
  -4  25   6        4.34      -69.59     69.59 o 
  -3  25   6     8812.36     8824.08    325.59 o 
  -2  25   6       88.14      -63.13     86.38 o 
  -1  25   6      511.91      567.59     82.97 o 
   0  25   6       61.33       88.57     65.00 o 
   1  25   6       67.79       40.98     59.19 o 
   2  25   6      137.04      108.94     72.26 o 
   3  25   6       54.10       98.64     71.46 o 
   4  25   6       20.95      -14.75     68.81 o 
   5  25   6     8231.12     7601.92    379.36 o 
   6  25   6      286.90       95.99    109.77 o 
   7  25   6      485.80      555.67    138.97 o 
  -7  26   6       92.04      286.73    143.92 o 
  -6  26   6      683.28      883.06    214.93 o 
  -5  26   6     3568.25     3703.35    208.33 o 
  -4  26   6      323.80      347.03    120.25 o 
  -3  26   6      531.40      600.90    127.42 o 
  -2  26   6     1012.48      870.75    138.97 o 
  -1  26   6     1586.11     1598.39    170.90 o 
   0  26   6     8320.39     8276.02    333.76 o 
   1  26   6      229.35      302.15     70.22 o 
   2  26   6     6365.28     6370.50    235.56 o 
   3  26   6     1902.77     2009.73    142.58 o 
   4  26   6       44.28      -16.46     64.40 o 
   5  26   6      289.07      310.22    117.83 o 
   6  26   6      188.42      103.55    126.23 o 
   7  26   6      776.66      821.45    218.17 o 
  -7  27   6     1765.65     1497.76    222.34 o 
  -6  27   6      649.67      622.38    118.36 o 
  -5  27   6     1374.30     1569.05    170.92 o 
  -4  27   6      172.54      146.65     87.52 o 
  -3  27   6       77.97      223.37    155.07 o 
  -2  27   6       61.49      134.44    100.94 o 
  -1  27   6     6924.62     6552.87    357.43 o 
   0  27   6      458.85      250.95    144.49 o 
   1  27   6       82.52       37.60     80.01 o 
   2  27   6      258.90      244.00     82.17 o 
   3  27   6     5802.69     5902.03    222.86 o 
   4  27   6      301.30      295.86     88.07 o 
   5  27   6      454.17      542.54    136.29 o 
   6  27   6        7.24      -25.95    102.29 o 
  -6  28   6      723.00      606.38    114.11 o 
  -5  28   6      562.22      402.55    141.94 o 
  -4  28   6       56.50      116.34     94.26 o 
  -3  28   6      617.27      667.91    141.57 o 
  -2  28   6     5006.65     4709.97    288.81 o 
  -1  28   6      201.67       73.03    113.95 o 
   0  28   6     3391.59     3129.41    277.02 o 
   1  28   6     5986.72     5684.17    265.19 o 
   2  28   6      275.84      318.01    102.23 o 
   3  28   6        9.94      -52.04     82.59 o 
   4  28   6     1000.78     1126.05    129.63 o 
   5  28   6       65.55       71.32    113.47 o 
   6  28   6       58.67       67.26    112.10 o 
  -6  29   6       27.94      -20.33     89.88 o 
  -5  29   6     1486.32     1431.92    168.72 o 
  -4  29   6      596.15      463.96    108.27 o 
  -3  29   6     5014.24     4553.70    289.81 o 
  -2  29   6      688.26      714.61    145.05 o 
  -1  29   6      131.38      116.89    102.17 o 
   0  29   6       93.28       -3.48     95.10 o 
   1  29   6      137.60       90.13    118.83 o 
   2  29   6      183.90      211.94     99.35 o 
   3  29   6       31.17       48.91     92.83 o 
   4  29   6      153.89      103.39     92.94 o 
   5  29   6     3773.94     4012.27    282.23 o 
   6  29   6      727.37      543.15    149.96 o 
  -5  30   6     1215.55     1107.14    141.34 o 
  -4  30   6      566.95      581.06    124.34 o 
  -3  30   6      405.30      387.27    131.84 o 
  -2  30   6       42.25      129.28    105.46 o 
  -1  30   6      832.39      645.80    141.34 o 
   0  30   6     4343.29     4153.09    279.82 o 
   1  30   6      117.12      -15.75     85.48 o 
   2  30   6     3538.84     3306.53    217.68 o 
   3  30   6     1122.27     1105.62    141.51 o 
   4  30   6       41.14      -34.55     81.40 o 
   5  30   6       94.27      168.00    126.91 o 
  -5  31   6     1043.82      920.34    133.56 o 
  -4  31   6       11.08      -24.87    104.38 o 
  -3  31   6       51.57      -11.55    103.51 o 
  -2  31   6       93.79      226.99    118.66 o 
  -1  31   6     3493.63     3351.41    260.12 o 
   0  31   6     1356.00     1401.74    323.21 o 
   1  31   6      104.28       65.75    117.73 o 
   2  31   6      630.45      458.74    189.99 o 
   3  31   6     3038.90     2782.05    200.57 o 
   4  31   6      381.15      496.99    115.74 o 
   5  31   6      190.19      120.15    134.06 o 
  -4  32   6      156.73      138.54     97.47 o 
  -3  32   6      446.57      391.66    133.73 o 
  -2  32   6     3175.63     3365.73    263.85 o 
  -1  32   6      143.39      101.83    128.22 o 
   0  32   6     1345.22     1165.48    260.15 o 
   1  32   6     2366.82     2396.81    192.12 o 
   2  32   6        1.11        5.30     98.85 o 
   3  32   6        6.49       90.10     98.65 o 
   4  32   6      932.73     1026.77    185.11 o 
  -4  33   6      996.95     1166.67    210.89 o 
  -3  33   6     1823.95     1440.72    186.45 o 
  -2  33   6      788.14      711.31    151.87 o 
  -1  33   6      114.80       -8.80    142.83 o 
   0  33   6      115.01      232.12    121.96 o 
   1  33   6      138.16      110.24    103.47 o 
   2  33   6      181.38      141.79    102.08 o 
   3  33   6        1.68       39.82    104.16 o 
   4  33   6      208.27      194.43    132.06 o 
  -3  34   6      117.67      247.47    126.41 o 
  -2  34   6       74.13       97.75    112.46 o 
  -1  34   6      174.69      407.76    134.50 o 
   0  34   6     1370.52     1695.24    203.93 o 
   1  34   6       92.24        1.77     93.24 o 
   2  34   6     1539.23     1489.32    170.89 o 
   3  34   6      923.79      900.98    140.20 o 
  -2  35   6       92.89      187.23    160.71 o 
  -1  35   6     1015.65      842.22    234.45 o 
   0  35   6      865.81      738.06    228.47 o 
   1  35   6       81.45      141.31    100.98 o 
   2  35   6      495.36      382.93    137.91 o 
  -9   0   7     9582.42     9343.56    594.61 o 
  -7   0   7      629.43      680.35    101.17 o 
  -5   0   7     1283.78     1320.90    104.21 o 
  -3   0   7      144.31      154.90     45.05 o 
  -1   0   7    67044.93    63588.16   1351.71 o 
   1   0   7     3715.30     3559.00    204.96 o 
   3   0   7       10.20      -40.78     53.74 o 
   5   0   7     4778.11     4819.54    261.31 o 
   7   0   7     2339.94     2893.53    257.56 o 
   9   0   7     2863.75     2656.66    282.65 o 
 -10   1   7       17.16       54.75    108.61 o 
  -9   1   7     1362.19     1546.80    211.07 o 
  -8   1   7      114.10       53.67     59.27 o 
  -7   1   7        5.60      -49.17     49.17 o 
  -6   1   7     1288.15     1338.37     92.05 o 
  -5   1   7    10338.07    10608.00    185.47 o 
  -4   1   7    10653.03    10609.26    169.46 o 
  -3   1   7    11084.54    11034.89    175.88 o 
  -2   1   7    11397.96    11519.97    269.52 o 
  -1   1   7      930.70     1002.08    104.90 o 
   0   1   7      551.41      566.45     56.89 o 
   1   1   7    16072.63    16028.67    203.79 o 
   2   1   7     4586.44     4549.38    101.04 o 
   3   1   7     5132.88     4939.08    119.85 o 
   4   1   7     8707.71     8409.15    182.21 o 
   5   1   7       81.80       40.94     62.21 o 
   6   1   7     2144.54     2175.88    151.48 o 
   7   1   7     2323.95     2173.39    161.01 o 
   8   1   7      947.75     1256.23    138.89 o 
   9   1   7      804.66      617.99    130.36 o 
  10   1   7       23.78       37.26    103.86 o 
 -10   2   7        8.66      -23.91    109.56 o 
  -9   2   7        5.04      182.04    112.20 o 
  -8   2   7       39.74       66.29     58.33 o 
  -7   2   7     9474.95     9217.02    210.69 o 
  -6   2   7      138.12      195.55     51.85 o 
  -5   2   7       37.46       -8.70     43.94 o 
  -4   2   7      708.23      694.64     52.08 o 
  -3   2   7    11039.53    10969.67    211.99 o 
  -2   2   7      181.18      190.87     60.60 o 
  -1   2   7       85.84       42.59     49.98 o 
   0   2   7      399.91      387.61     34.80 o 
   1   2   7    30082.88    28386.56    319.12 o 
   2   2   7      605.89      641.63     49.79 o 
   3   2   7    19351.44    18535.28    253.60 o 
   4   2   7      153.19      151.95     51.40 o 
   5   2   7     3678.71     3839.25    168.12 o 
   6   2   7       59.14      101.27     60.84 o 
   7   2   7      282.95      436.19     95.00 o 
   8   2   7       49.43      101.81     88.74 o 
   9   2   7      119.94       51.56    102.91 o 
  10   2   7        1.74      -38.07    113.69 o 
 -10   3   7      322.86      313.83    137.45 o 
  -9   3   7      354.61      253.83    207.10 o 
  -8   3   7      885.49      865.26     95.21 o 
  -7   3   7       38.26        3.73     51.01 o 
  -6   3   7     1677.71     1626.56    138.07 o 
  -5   3   7     5355.21     5254.39    137.42 o 
  -4   3   7     9312.95     9407.09    159.23 o 
  -3   3   7    12589.36    13134.18    273.61 o 
  -2   3   7    14275.46    14418.01    247.76 o 
  -1   3   7      677.75      813.50     85.65 o 
   0   3   7        0.23      -14.64     26.35 o 
   1   3   7    11808.73    11289.59    175.35 o 
   2   3   7     5138.36     5359.62    110.30 o 
   3   3   7    11440.70    11608.71    190.89 o 
   4   3   7     3561.29     3588.28    129.98 o 
   5   3   7      187.78      210.55     69.91 o 
   6   3   7     5876.01     6095.11    180.18 o 
   7   3   7     4891.26     4962.08    230.58 o 
   8   3   7     3240.99     3621.57    216.40 o 
   9   3   7      459.33      489.40    137.98 o 
  10   3   7       22.58      -49.51     96.12 o 
 -10   4   7      254.42      289.92    175.33 o 
  -9   4   7     8687.74     8262.72    567.93 o 
  -8   4   7       72.82       96.53     74.72 o 
  -7   4   7       23.59      -48.37     48.37 o 
  -6   4   7      259.89      221.84     68.00 o 
  -5   4   7     1893.58     2085.69     98.51 o 
  -4   4   7        6.39      -23.24     39.02 o 
  -3   4   7      662.63      758.35     53.94 o 
  -2   4   7     1488.57     1632.71     79.85 o 
  -1   4   7    44846.20    42784.52    684.70 o 
   0   4   7     1927.79     1895.62    101.64 o 
   1   4   7    23633.55    24148.82    316.65 o 
   2   4   7     3228.59     2934.20     88.34 o 
   3   4   7     3050.99     3164.41    102.34 o 
   4   4   7      491.41      412.67     78.22 o 
   5   4   7     4515.84     4748.53    159.75 o 
   6   4   7      954.38      911.32     93.80 o 
   7   4   7     2176.19     1910.20    211.26 o 
   8   4   7        2.75       44.33     90.24 o 
   9   4   7     4078.10     4625.57    255.66 o 
  10   4   7        5.41      -93.94     93.94 o 
 -10   5   7        2.60        7.10    113.16 o 
  -9   5   7      734.80      522.83    121.90 o 
  -8   5   7       45.94      -15.39     69.65 o 
  -7   5   7      712.20      782.48     77.21 o 
  -6   5   7     3675.93     3925.67    139.39 o 
  -5   5   7     3722.71     4027.26    124.85 o 
  -4   5   7    14770.06    15513.33    271.38 o 
  -3   5   7     2709.66     2709.83     90.42 o 
  -2   5   7     9564.33     9755.28    194.45 o 
  -1   5   7     1023.72     1199.31     98.26 o 
   0   5   7     3373.90     3196.15    141.08 o 
   1   5   7    13698.74    13668.37    247.58 o 
   2   5   7     4789.52     4966.71    118.63 o 
   3   5   7     1188.24     1093.06     70.44 o 
   4   5   7    16827.96    16322.24    297.99 o 
   5   5   7       89.94      117.93     57.85 o 
   6   5   7     1173.71     1325.63    160.17 o 
   7   5   7     1221.18     1261.48    133.08 o 
   8   5   7      730.02      830.40    126.15 o 
   9   5   7     1253.11     1410.08    158.22 o 
  10   5   7      315.18      157.21    114.60 o 
 -10   6   7      147.87       99.61    130.87 o 
  -9   6   7      111.39      141.68    101.23 o 
  -8   6   7      637.43      591.71    114.43 o 
  -7   6   7     6730.75     6824.40    187.84 o 
  -6   6   7     1796.95     1793.39    121.27 o 
  -5   6   7        6.04      -41.16     41.16 o 
  -4   6   7     2458.16     2512.67    108.08 o 
  -3   6   7     8697.20     8435.68    160.96 o 
  -2   6   7      567.17      567.29     58.41 o 
  -1   6   7      584.66      628.32     90.23 o 
   0   6   7      233.83      170.74     37.59 o 
   1   6   7    14942.04    14809.71    281.02 o 
   2   6   7     2766.82     2750.12     89.05 o 
   3   6   7    13576.54    13442.00    217.31 o 
   4   6   7     1142.13     1186.58    114.60 o 
   5   6   7     2046.80     2026.08    117.89 o 
   6   6   7      211.59      159.25     66.44 o 
   7   6   7        0.57      -56.16     76.99 o 
   8   6   7       13.47       96.46     90.01 o 
   9   6   7      398.22      473.56    121.12 o 
  10   6   7       24.62      -43.54    105.45 o 
 -10   7   7      438.94      833.33    182.32 o 
  -9   7   7      173.03       39.49     93.22 o 
  -8   7   7     1169.53     1448.21    158.77 o 
  -7   7   7       27.06       14.30     57.60 o 
  -6   7   7     1267.50     1443.83     94.97 o 
  -5   7   7     3372.83     3232.97    144.88 o 
  -4   7   7     5325.54     5221.45    244.15 o 
  -3   7   7     4484.21     4613.79    153.47 o 
  -2   7   7    13001.98    12732.43    235.69 o 
  -1   7   7        5.38       23.31     29.21 o 
   0   7   7      104.93      169.86     40.74 o 
   1   7   7     3866.27     3847.28    126.20 o 
   2   7   7     1051.74     1141.17     89.21 o 
   3   7   7    16667.45    15924.29    231.12 o 
   4   7   7      677.52      777.42     69.63 o 
   5   7   7      980.14      940.82     89.91 o 
   6   7   7     8344.77     8118.58    216.31 o 
   7   7   7     3065.98     3303.64    192.40 o 
   8   7   7     2704.86     3050.68    199.63 o 
   9   7   7      430.92      468.31    118.59 o 
 -10   8   7      302.74      404.52    435.80 o 
  -9   8   7     4432.05     4665.57    263.50 o 
  -8   8   7        7.04      -57.34     72.24 o 
  -7   8   7      738.07      687.75     82.53 o 
  -6   8   7      952.02     1151.68     88.45 o 
  -5   8   7      124.45      235.37    111.04 o 
  -4   8   7      316.21      459.90     61.70 o 
  -3   8   7      140.10      111.52     43.56 o 
  -2   8   7      691.30      702.80     66.58 o 
  -1   8   7    25117.95    24214.13    365.09 o 
   0   8   7      533.03      491.23     53.82 o 
   1   8   7     5436.98     5493.18    144.65 o 
   2   8   7     4538.42     4620.06    142.92 o 
   3   8   7     1801.17     1853.94     84.93 o 
   4   8   7      359.98      305.01     63.45 o 
   5   8   7     2064.36     2069.73    135.57 o 
   6   8   7      861.23      813.22     95.44 o 
   7   8   7     3549.06     3355.11    216.76 o 
   8   8   7      189.42      274.70     97.71 o 
   9   8   7     3239.94     3349.01    222.87 o 
 -10   9   7        7.92      -13.42    114.32 o 
  -9   9   7      716.11      993.61    168.29 o 
  -8   9   7       26.08       -3.53     69.84 o 
  -7   9   7      389.61      458.40     75.23 o 
  -6   9   7     6020.85     5691.64    187.83 o 
  -5   9   7     3760.55     3773.51    215.66 o 
  -4   9   7    16434.61    15893.61    374.98 o 
  -3   9   7     3665.01     3624.45    113.86 o 
  -2   9   7        5.14        7.69     50.71 o 
  -1   9   7      743.28      874.10     62.77 o 
   0   9   7     2083.74     2060.79     91.65 o 
   1   9   7     3500.09     3515.57    130.88 o 
   2   9   7      110.77       93.14     43.98 o 
   3   9   7     3369.27     3523.85    103.89 o 
   4   9   7    19102.07    18955.51    283.02 o 
   5   9   7       19.51      -14.17     48.32 o 
   6   9   7      799.52      898.03     95.75 o 
   7   9   7     1017.22      899.59    122.10 o 
   8   9   7      867.08      727.18    121.73 o 
   9   9   7      907.42     1050.18    145.87 o 
 -10  10   7      319.02      -86.42    179.15 o 
  -9  10   7      490.04      677.44    105.69 o 
  -8  10   7      253.27      147.00     77.79 o 
  -7  10   7     8185.85     8350.94    271.78 o 
  -6  10   7     2419.55     2580.36    146.57 o 
  -5  10   7      254.32      291.42    143.41 o 
  -4  10   7      937.16      907.45     77.77 o 
  -3  10   7    12282.07    12309.95    294.42 o 
  -2  10   7       44.22      -12.16     50.58 o 
  -1  10   7      559.03      455.61     53.33 o 
   0  10   7     1135.57      953.81     64.43 o 
   1  10   7     9008.77     8911.86    177.09 o 
   2  10   7     1983.68     2122.06    103.45 o 
   3  10   7    20813.37    20119.44    276.86 o 
   4  10   7      651.20      616.52     64.41 o 
   5  10   7      521.15      687.22     74.06 o 
   6  10   7       82.76      210.20     68.00 o 
   7  10   7        0.46       16.31     83.94 o 
   8  10   7      327.97      377.06    106.91 o 
   9  10   7     1184.17     1337.85    157.29 o 
  -9  11   7      311.88      290.99     89.49 o 
  -8  11   7     2747.79     2563.16    163.87 o 
  -7  11   7       57.14       84.80     69.60 o 
  -6  11   7     1212.86     1042.15    102.75 o 
  -5  11   7     5562.59     5408.83    180.09 o 
  -4  11   7     7190.79     6789.15    202.84 o 
  -3  11   7      700.41      776.87     81.33 o 
  -2  11   7    17131.20    17561.88    354.40 o 
  -1  11   7       19.61       -0.89     50.69 o 
   0  11   7      944.66      840.94     64.21 o 
   1  11   7     1493.22     1517.93     82.88 o 
   2  11   7     2530.03     2668.85    112.17 o 
   3  11   7     5032.86     5036.56    133.66 o 
   4  11   7     1034.36     1148.45     80.30 o 
   5  11   7       70.28       32.03     46.91 o 
   6  11   7    11727.80    12168.82    340.35 o 
   7  11   7      751.45      561.13    108.30 o 
   8  11   7     2081.66     1912.46    168.00 o 
   9  11   7      794.84      583.72    165.05 o 
  -9  12   7     2856.57     2872.82    183.86 o 
  -8  12   7       89.06      119.34     75.31 o 
  -7  12   7        7.12      -51.76     64.11 o 
  -6  12   7     1054.06     1060.57     95.38 o 
  -5  12   7     1348.60     1456.13    109.95 o 
  -4  12   7     3542.22     3393.32    247.57 o 
  -3  12   7     1252.94     1190.06    109.67 o 
  -2  12   7      378.68      322.41     67.98 o 
  -1  12   7    16134.89    15635.17    290.61 o 
   0  12   7     4294.22     4586.23    124.55 o 
   1  12   7     3395.34     3283.57    116.27 o 
   2  12   7     1276.38     1359.64     96.19 o 
   3  12   7     1179.48     1227.77     79.18 o 
   4  12   7      123.05      116.90     59.68 o 
   5  12   7     3002.16     3039.53    153.56 o 
   6  12   7      532.43      594.37     79.66 o 
   7  12   7     1106.79     1529.98    144.67 o 
   8  12   7     1179.34     1231.84    142.23 o 
   9  12   7      933.15      782.68    137.07 o 
  -9  13   7      565.99      753.38    128.00 o 
  -8  13   7      145.83      134.63     76.58 o 
  -7  13   7       37.14        6.19     65.97 o 
  -6  13   7     8722.10     8638.19    216.68 o 
  -5  13   7     2165.46     2123.63    128.78 o 
  -4  13   7     9313.43     9181.83    250.14 o 
  -3  13   7     3321.11     3268.00    160.60 o 
  -2  13   7     1160.71     1189.59     91.24 o 
  -1  13   7      544.17      622.44     72.44 o 
   0  13   7      956.16      961.33     69.10 o 
   1  13   7      323.23      303.05     56.43 o 
   2  13   7      838.06      994.09     70.12 o 
   3  13   7      582.55      652.10     64.71 o 
   4  13   7    16845.51    16495.82    304.47 o 
   5  13   7      122.56      164.31     53.73 o 
   6  13   7     1112.11     1161.12     97.91 o 
   7  13   7      513.82      504.16    107.77 o 
   8  13   7     1339.03     1445.71    221.53 o 
   9  13   7      208.94      136.97    102.91 o 
  -9  14   7      686.68      756.00    115.48 o 
  -8  14   7      135.48      218.76     81.46 o 
  -7  14   7     2224.58     2084.42    145.83 o 
  -6  14   7     4035.52     4202.79    167.33 o 
  -5  14   7        0.61      -47.84     47.84 o 
  -4  14   7     1213.27     1317.63    107.06 o 
  -3  14   7     2173.79     2317.54    130.48 o 
  -2  14   7        1.05       30.47     49.98 o 
  -1  14   7      586.72      602.13     72.30 o 
   0  14   7     3514.44     3539.04    111.95 o 
   1  14   7     6513.78     6613.49    145.63 o 
   2  14   7     4004.95     4240.32    127.65 o 
   3  14   7     8574.98     8464.15    169.28 o 
   4  14   7        8.83      -58.28     59.99 o 
   5  14   7      192.52      148.34     64.45 o 
   6  14   7      145.15      167.39     66.40 o 
   7  14   7       10.01       -6.08     86.93 o 
   8  14   7      602.53      465.16    113.86 o 
   9  14   7      980.64      974.78    144.64 o 
  -9  15   7      183.06      310.99     95.07 o 
  -8  15   7     4573.57     4558.89    219.42 o 
  -7  15   7       48.63       68.21     64.34 o 
  -6  15   7      446.49      568.67     82.79 o 
  -5  15   7      848.96      904.95     97.86 o 
  -4  15   7     3245.04     3381.87    148.29 o 
  -3  15   7       20.05      -48.44     49.55 o 
  -2  15   7    12295.18    12035.02    280.58 o 
  -1  15   7     1687.33     1912.40    102.45 o 
   0  15   7     2458.30     2453.06    100.20 o 
   1  15   7     2601.39     2652.25    104.40 o 
   2  15   7     1737.86     1741.65     84.42 o 
   3  15   7     1090.20     1303.93     76.44 o 
   4  15   7        0.41       17.40     55.35 o 
   5  15   7      883.92      879.59     96.64 o 
   6  15   7     7658.88     7571.04    245.26 o 
   7  15   7        2.00      -57.35     88.34 o 
   8  15   7     1615.66     1612.50    172.38 o 
   9  15   7      302.02      230.61    140.66 o 
  -9  16   7     2174.66     2353.02    173.44 o 
  -8  16   7      125.65      205.40     84.33 o 
  -7  16   7      169.97       95.77     66.27 o 
  -6  16   7      976.94     1183.15     96.36 o 
  -5  16   7       13.42      -35.79     51.58 o 
  -4  16   7     3099.45     3300.58    146.71 o 
  -3  16   7      444.67      506.32     60.71 o 
  -2  16   7      829.34      888.78     93.94 o 
  -1  16   7    11750.71    11205.24    204.40 o 
   0  16   7     3831.73     3742.35    110.64 o 
   1  16   7     2122.89     2221.01     92.29 o 
   2  16   7     4359.98     4360.95    120.69 o 
   3  16   7       35.75      -13.87     38.46 o 
   4  16   7     1967.21     2068.96    119.96 o 
   5  16   7      615.87      661.42    118.47 o 
   6  16   7      502.56      453.94     98.76 o 
   7  16   7      504.34      461.36    116.16 o 
   8  16   7     1942.91     1764.58    169.82 o 
   9  16   7     1763.86     1968.39    186.36 o 
  -9  17   7       15.00      221.35     93.34 o 
  -8  17   7      492.91      338.22    122.06 o 
  -7  17   7      542.40      469.37     91.15 o 
  -6  17   7     7400.16     7616.62    194.90 o 
  -5  17   7       14.61      -52.41     52.41 o 
  -4  17   7     2557.89     2604.70    123.99 o 
  -3  17   7      343.71      339.93     56.61 o 
  -2  17   7      974.22      965.71     80.76 o 
  -1  17   7      138.01      135.39     47.81 o 
   0  17   7     5285.42     5330.66    155.06 o 
   1  17   7      177.50      170.71     44.86 o 
   2  17   7      502.50      439.59     71.31 o 
   3  17   7       87.25       87.57     43.61 o 
   4  17   7     6635.85     6773.45    190.56 o 
   5  17   7      282.59      199.81     79.63 o 
   6  17   7        4.96      -79.42     79.42 o 
   7  17   7      937.62     1139.35    193.08 o 
   8  17   7      762.86      741.50    207.10 o 
  -8  18   7      251.86      368.51     91.75 o 
  -7  18   7     1275.48     1721.47    126.45 o 
  -6  18   7     2951.52     3201.23    147.83 o 
  -5  18   7       17.23      -37.69     55.96 o 
  -4  18   7     4501.08     4709.12    149.62 o 
  -3  18   7      963.88      965.57     83.14 o 
  -2  18   7      238.99      218.56     55.47 o 
  -1  18   7      607.82      599.30     63.37 o 
   0  18   7      997.89      984.25     67.11 o 
   1  18   7     6537.33     6678.75    140.86 o 
   2  18   7     8212.41     8026.81    157.52 o 
   3  18   7     4325.06     4249.46    138.30 o 
   4  18   7     1442.94     1326.17    127.84 o 
   5  18   7      124.29      188.96     78.28 o 
   6  18   7      625.29      737.27    111.89 o 
   7  18   7      260.19      503.99    109.22 o 
   8  18   7      469.31      653.74    177.01 o 
  -8  19   7     2347.98     2234.73    163.89 o 
  -7  19   7       15.57       15.53     63.29 o 
  -6  19   7       10.55       -9.27     62.21 o 
  -5  19   7      945.84      927.23     96.38 o 
  -4  19   7     4354.61     4246.15    221.85 o 
  -3  19   7       29.72       50.37     46.65 o 
  -2  19   7     9422.40     9721.71    228.37 o 
  -1  19   7     1376.91     1353.18     83.37 o 
   0  19   7     4156.83     4125.78    141.34 o 
   1  19   7     3610.32     3722.29    155.59 o 
   2  19   7        4.96       44.44     41.32 o 
   3  19   7      283.29      312.95     64.29 o 
   4  19   7       34.86       22.80     68.58 o 
   5  19   7      466.16      226.35    136.51 o 
   6  19   7     8340.05     8609.18    282.01 o 
   7  19   7       34.30      -84.55     84.55 o 
   8  19   7     1084.57     1144.52    210.02 o 
  -8  20   7       44.84       87.49     81.10 o 
  -7  20   7      503.24      604.28     92.99 o 
  -6  20   7     1038.71     1156.86    108.37 o 
  -5  20   7     1661.30     1574.68    115.40 o 
  -4  20   7     3925.24     4212.73    154.70 o 
  -3  20   7      628.09      541.47     70.33 o 
  -2  20   7      747.53      928.06    128.50 o 
  -1  20   7     4202.57     4437.30    160.23 o 
   0  20   7     3157.05     3379.60    128.80 o 
   1  20   7     2616.36     2713.91    103.94 o 
   2  20   7     3377.26     3462.29    129.18 o 
   3  20   7     2493.87     2758.56    149.21 o 
   4  20   7     2061.65     2103.76    147.87 o 
   5  20   7       70.19       34.93     91.26 o 
   6  20   7      780.27      877.72    137.76 o 
   7  20   7      335.94      100.26     95.70 o 
   8  20   7     1808.83     1526.63    240.38 o 
  -8  21   7      379.16      400.89     95.68 o 
  -7  21   7      226.45      227.20     81.42 o 
  -6  21   7     6697.92     6647.78    205.19 o 
  -5  21   7       94.63      181.28     68.27 o 
  -4  21   7     4668.64     4724.65    208.41 o 
  -3  21   7      363.88      353.25     64.80 o 
  -2  21   7     1991.77     2179.10    114.78 o 
  -1  21   7     1022.28      916.84     81.12 o 
   0  21   7     4235.10     4148.25    155.51 o 
   1  21   7        3.13       89.77     55.94 o 
   2  21   7      147.16      124.86     58.25 o 
   3  21   7      301.91      323.55     78.34 o 
   4  21   7    14822.92    14802.28    319.94 o 
   5  21   7      879.09     1030.92    146.58 o 
   6  21   7      112.35      -89.58     89.58 o 
   7  21   7      357.63      437.76    122.67 o 
   8  21   7      179.97      -31.60    137.26 o 
  -8  22   7      267.35      311.44    116.50 o 
  -7  22   7      936.85      947.61    145.61 o 
  -6  22   7     1329.12     1390.87    115.84 o 
  -5  22   7       89.48       80.21     60.48 o 
  -4  22   7     5935.50     5911.30    254.86 o 
  -3  22   7      554.89      665.32     98.23 o 
  -2  22   7      150.69      207.15     58.71 o 
  -1  22   7     2527.75     2582.23    144.08 o 
   0  22   7      601.10      636.81     84.80 o 
   1  22   7     2560.57     2955.33    152.23 o 
   2  22   7     4061.66     4070.22    164.34 o 
   3  22   7     1961.18     1749.59    129.58 o 
   4  22   7      962.88      940.53    127.85 o 
   5  22   7       64.64       27.04     97.22 o 
   6  22   7     1541.23     1419.96    171.68 o 
   7  22   7      385.23      311.19    110.42 o 
  -7  23   7       86.08       68.37     96.91 o 
  -6  23   7        6.03      -21.83     75.82 o 
  -5  23   7      277.07      202.07     65.85 o 
  -4  23   7     1935.33     1813.13    115.26 o 
  -3  23   7      709.98      718.20     79.33 o 
  -2  23   7     8121.86     7991.28    220.43 o 
  -1  23   7       40.30       40.33     63.26 o 
   0  23   7     3444.83     3150.66    161.25 o 
   1  23   7       13.11       79.08     56.56 o 
   2  23   7     2218.72     2071.46    160.92 o 
   3  23   7      243.14      293.48     77.78 o 
   4  23   7       87.45      124.04     77.32 o 
   5  23   7      294.15      236.12    140.80 o 
   6  23   7     4748.12     4845.80    288.64 o 
   7  23   7      271.80      318.43    111.73 o 
  -7  24   7     1269.98     1180.90    154.37 o 
  -6  24   7      271.85      193.10     87.69 o 
  -5  24   7      628.50      843.88    132.16 o 
  -4  24   7     4171.88     4013.59    246.12 o 
  -3  24   7     1024.09     1058.72    106.48 o 
  -2  24   7      298.76      308.24     78.13 o 
  -1  24   7     1216.86     1423.00    118.64 o 
   0  24   7     3043.97     3057.50    161.58 o 
   1  24   7     3455.05     3227.68    149.33 o 
   2  24   7      306.11      343.29    100.40 o 
   3  24   7     3437.10     3417.91    175.44 o 
   4  24   7      881.73      997.27    112.50 o 
   5  24   7        7.10       96.33    100.57 o 
   6  24   7      570.91      528.04    131.08 o 
   7  24   7      132.34      163.03    107.73 o 
  -7  25   7        1.55       48.62     92.53 o 
  -6  25   7     3080.83     3217.33    235.86 o 
  -5  25   7      786.41      815.38    123.60 o 
  -4  25   7     3444.44     3608.92    264.44 o 
  -3  25   7       87.70       29.99     97.10 o 
  -2  25   7       78.50       98.40     69.65 o 
  -1  25   7       42.40       36.44     65.15 o 
   0  25   7     5197.63     5395.59    208.71 o 
   1  25   7      436.72      516.29     87.19 o 
   2  25   7       14.82      -38.86     89.01 o 
   3  25   7      264.46      230.75     74.02 o 
   4  25   7     8428.32     8323.03    247.50 o 
   5  25   7      439.03      304.95    139.55 o 
   6  25   7      172.68      247.02    119.77 o 
  -6  26   7     1256.70     1316.70    164.01 o 
  -5  26   7        2.72       -6.21     83.41 o 
  -4  26   7     1318.02     1389.68    140.09 o 
  -3  26   7      249.24       90.71     99.82 o 
  -2  26   7       51.06      -22.39     95.54 o 
  -1  26   7     4415.28     4274.46    280.22 o 
   0  26   7        0.55       60.90     68.33 o 
   1  26   7     2103.14     2344.51    133.88 o 
   2  26   7     3759.65     3695.60    187.24 o 
   3  26   7      264.63      273.31     85.37 o 
   4  26   7        0.15        7.29     75.26 o 
   5  26   7       92.48      239.20    102.20 o 
   6  26   7      360.41      156.35    116.03 o 
  -6  27   7       57.90       62.06    105.55 o 
  -5  27   7        8.51      -58.69     77.56 o 
  -4  27   7     1350.00     1423.93    146.93 o 
  -3  27   7      620.43      635.60    137.35 o 
  -2  27   7     7104.98     7013.40    307.08 o 
  -1  27   7       73.78      185.66    187.51 o 
   0  27   7      607.27      676.89    137.84 o 
   1  27   7      702.76      756.32    107.13 o 
   2  27   7     1212.65     1371.30    200.33 o 
   3  27   7       39.57       10.33     74.61 o 
   4  27   7      278.91      317.47     89.85 o 
   5  27   7       58.62       86.66     96.53 o 
   6  27   7     3887.80     4117.41    379.33 o 
  -6  28   7      105.07      176.50     96.73 o 
  -5  28   7      362.76      215.13     97.35 o 
  -4  28   7     1839.56     2036.62    169.07 o 
  -3  28   7     1683.24     1584.17    183.62 o 
  -2  28   7      426.70      254.11    122.65 o 
  -1  28   7     1389.45     1210.91    170.46 o 
   0  28   7     1367.31     1816.92    191.30 o 
   1  28   7     2508.60     2322.53    176.81 o 
   2  28   7      259.69      225.84     98.15 o 
   3  28   7     2762.80     2935.16    179.52 o 
   4  28   7     1154.88      909.45    201.48 o 
   5  28   7       28.72       63.06     98.10 o 
  -5  29   7      945.54      734.30    124.78 o 
  -4  29   7     2418.51     2525.07    189.45 o 
  -3  29   7      247.18      254.96    115.60 o 
  -2  29   7       25.47       74.18    111.36 o 
  -1  29   7       12.40       14.15     93.16 o 
   0  29   7     2746.51     3019.19    241.18 o 
   1  29   7      329.59      425.95    109.58 o 
   2  29   7      200.41      280.19    105.81 o 
   3  29   7      421.39      683.11    200.13 o 
   4  29   7     5021.08     5124.65    265.61 o 
   5  29   7      386.95      456.69    113.27 o 
  -5  30   7       40.38       87.48     93.41 o 
  -4  30   7      538.86      377.62    111.38 o 
  -3  30   7       15.01      -35.80    107.47 o 
  -2  30   7       13.58      204.58    153.04 o 
  -1  30   7     3098.55     3070.72    297.41 o 
   0  30   7       16.91      132.17    106.52 o 
   1  30   7     1650.66     1580.80    160.68 o 
   2  30   7     3001.69     2818.20    205.40 o 
   3  30   7       15.37      -28.67     91.37 o 
   4  30   7       77.88       31.56    108.54 o 
   5  30   7      201.29      246.96    126.80 o 
  -4  31   7      661.98      760.33    128.79 o 
  -3  31   7      797.47      790.12    155.94 o 
  -2  31   7     2770.43     2679.71    239.07 o 
  -1  31   7      438.07      589.84    142.83 o 
   0  31   7      180.66      403.03    131.62 o 
   1  31   7      601.20      586.74    126.22 o 
   2  31   7      344.01      135.06    100.89 o 
   3  31   7       14.31      105.76    126.63 o 
   4  31   7      117.69       63.05    111.74 o 
  -4  32   7      936.96      859.33    131.58 o 
  -3  32   7     1878.89     2292.51    228.22 o 
  -2  32   7      174.05       98.07    114.30 o 
  -1  32   7      153.25      132.12    118.27 o 
   0  32   7      803.76     1057.48    169.58 o 
   1  32   7      657.16      641.60    129.50 o 
   2  32   7       49.34      276.80    109.72 o 
   3  32   7     1453.80     1436.19    161.90 o 
  -3  33   7        8.93      153.28    127.38 o 
  -2  33   7       67.89      128.69    115.77 o 
  -1  33   7        0.78      108.91    141.27 o 
   0  33   7      685.49      922.14    204.17 o 
   1  33   7      546.40      322.86    121.24 o 
   2  33   7       82.00      197.19    110.20 o 
  -2  34   7        1.46      -80.73    109.52 o 
  -1  34   7     2357.11     2043.67    387.66 o 
   0  34   7        9.44      -39.26    110.33 o 
   1  34   7      568.51      458.29    121.59 o 
 -10   0   8     1341.06     1562.77    317.64 o 
  -8   0   8      166.42      398.95    195.66 o 
  -6   0   8    11982.28    11953.25    617.48 o 
  -4   0   8      175.48      320.59    186.77 o 
  -2   0   8    18456.52    18499.69    542.73 o 
   0   0   8        9.02      -74.84     94.02 o 
   2   0   8     6060.90     5901.15    171.33 o 
   4   0   8     4917.99     4992.27    202.61 o 
   6   0   8     7925.94     8585.56    362.16 o 
   8   0   8      454.87      356.53    159.96 o 
 -10   1   8     1146.27     1396.07    287.14 o 
  -9   1   8       17.49       88.92    115.88 o 
  -8   1   8      805.01      832.90    161.59 o 
  -7   1   8     1578.44     2016.25    217.21 o 
  -6   1   8      162.65      -67.67     79.94 o 
  -5   1   8     6404.16     6051.94    292.88 o 
  -4   1   8    11968.62    12322.72    312.94 o 
  -3   1   8     5005.36     5452.75    201.29 o 
  -2   1   8     7617.19     7766.00    401.98 o 
  -1   1   8     1519.03     1413.64    128.60 o 
   0   1   8     7692.92     7428.17    171.09 o 
   1   1   8       64.55       64.52     34.36 o 
   2   1   8    14139.60    13662.03    198.24 o 
   3   1   8     1960.33     2049.98     87.78 o 
   4   1   8     1702.05     1827.79     96.22 o 
   5   1   8     6505.24     6834.20    212.04 o 
   6   1   8      704.79      901.76    111.83 o 
   7   1   8     3826.51     4192.68    217.82 o 
   8   1   8     1854.47     1654.26    176.78 o 
   9   1   8      348.79      220.35    113.49 o 
 -10   2   8      592.19      609.87    162.43 o 
  -9   2   8      148.86       66.15    141.03 o 
  -8   2   8    10953.13    10376.64    436.35 o 
  -7   2   8        2.63       47.92    144.84 o 
  -6   2   8        4.26      167.44     92.42 o 
  -5   2   8       47.36       59.95     90.21 o 
  -4   2   8      257.36      320.58     81.07 o 
  -3   2   8       55.49       55.98     60.16 o 
  -2   2   8      455.45      563.73     84.53 o 
  -1   2   8     1003.63     1055.69    102.61 o 
   0   2   8    38139.79    36854.28    538.11 o 
   1   2   8      167.05      186.32     44.51 o 
   2   2   8     2682.64     2677.99     89.69 o 
   3   2   8       54.49       44.13     43.70 o 
   4   2   8       86.34      137.34     49.66 o 
   5   2   8        3.75       12.33     65.38 o 
   6   2   8     4544.31     4661.17    213.55 o 
   7   2   8        3.15        8.68     81.13 o 
   8   2   8     1743.61     1730.55    163.71 o 
   9   2   8        6.06      128.18    107.30 o 
 -10   3   8      929.16      782.25    181.24 o 
  -9   3   8        4.65      190.84    160.09 o 
  -8   3   8     2086.63     1932.29    237.59 o 
  -7   3   8      773.12      895.43    158.83 o 
  -6   3   8     1520.52     1215.47    170.70 o 
  -5   3   8     6893.71     7585.03    329.54 o 
  -4   3   8    10111.05    10353.73    222.59 o 
  -3   3   8     4072.30     4080.85    193.16 o 
  -2   3   8     4442.20     4598.36    183.56 o 
  -1   3   8     1389.81     1425.32    142.31 o 
   0   3   8     1234.70     1358.05    140.92 o 
   1   3   8      157.69      157.90     37.92 o 
   2   3   8    23445.54    23402.78    327.33 o 
   3   3   8     1757.09     1903.41     85.64 o 
   4   3   8     1638.80     1734.32     94.13 o 
   5   3   8    11104.68    11234.66    342.35 o 
   6   3   8     1525.65     1575.59    189.62 o 
   7   3   8     4372.50     4248.88    221.58 o 
   8   3   8      854.89      875.07    130.32 o 
   9   3   8      105.80      174.87    109.90 o 
 -10   4   8     1374.28     1686.64    235.87 o 
  -9   4   8       17.98      173.68    146.11 o 
  -8   4   8       48.74       90.79    125.78 o 
  -7   4   8     1654.07     1436.52    189.56 o 
  -6   4   8     8258.44     7801.08    348.58 o 
  -5   4   8      736.47      878.67    144.64 o 
  -4   4   8      669.36      779.59    123.30 o 
  -3   4   8     3112.00     3183.03    154.91 o 
  -2   4   8    15752.23    15596.49    269.55 o 
  -1   4   8      688.46      734.50     89.87 o 
   0   4   8      260.29      303.03     36.37 o 
   1   4   8       17.36       15.23     32.88 o 
   2   4   8     8657.75     8349.34    147.59 o 
   3   4   8      139.94      169.15     59.91 o 
   4   4   8     5966.69     5818.97    147.76 o 
   5   4   8        2.93       85.51     66.59 o 
   6   4   8     5623.12     5838.83    187.36 o 
   7   4   8      181.18      270.79     96.77 o 
   8   4   8      782.65      845.22    126.13 o 
   9   4   8        0.86      -42.21     95.03 o 
  -9   5   8       72.00      106.28    117.60 o 
  -8   5   8      446.14      497.10    227.43 o 
  -7   5   8     2673.25     2925.84    254.68 o 
  -6   5   8      861.77      918.60    154.49 o 
  -5   5   8     5770.02     5536.59    282.99 o 
  -4   5   8     5771.61     5554.97    160.09 o 
  -3   5   8     4666.51     4676.77    196.04 o 
  -2   5   8     6294.72     6604.81    157.78 o 
  -1   5   8     7002.64     7262.22    216.72 o 
   0   5   8     2656.08     2742.40     95.26 o 
   1   5   8     2044.43     2104.12     92.85 o 
   2   5   8     2842.83     2751.83     93.75 o 
   3   5   8     6638.93     6637.10    139.58 o 
   4   5   8     4522.24     4721.49    138.29 o 
   5   5   8     2278.18     2477.36    148.19 o 
   6   5   8       57.07       62.35     66.20 o 
   7   5   8     4869.40     4959.69    237.97 o 
   8   5   8     2832.39     2699.08    191.86 o 
   9   5   8      727.49      611.35    128.42 o 
  -9   6   8      288.99      192.52    149.92 o 
  -8   6   8     7847.43     7320.86    363.29 o 
  -7   6   8       30.66      100.07    100.09 o 
  -6   6   8       84.33       41.04     83.94 o 
  -5   6   8     1871.55     1924.51    138.34 o 
  -4   6   8        0.40       54.08     52.74 o 
  -3   6   8       33.85       41.02     44.81 o 
  -2   6   8      224.74      299.72     51.17 o 
  -1   6   8       70.81       54.63     93.53 o 
   0   6   8    23561.75    22370.22    492.57 o 
   1   6   8     1907.07     2134.72     94.27 o 
   2   6   8     2873.99     2965.81    105.98 o 
   3   6   8     1776.71     2019.42     89.15 o 
   4   6   8       30.02        0.02     44.65 o 
   5   6   8      456.11      381.47     72.21 o 
   6   6   8     2668.24     2640.78    144.89 o 
   7   6   8      467.89      340.01    100.02 o 
   8   6   8     2544.79     2657.58    190.67 o 
   9   6   8       42.75      262.24    110.77 o 
  -9   7   8      235.57      188.55    120.48 o 
  -8   7   8     1328.68     1210.62    188.43 o 
  -7   7   8      120.32      106.96    168.98 o 
  -6   7   8     3893.54     3811.81    274.90 o 
  -5   7   8     5054.58     5391.14    396.14 o 
  -4   7   8     6498.64     6593.63    311.39 o 
  -3   7   8    10278.03    10338.93    220.17 o 
  -2   7   8       53.53      -15.76     44.12 o 
  -1   7   8       18.64       62.81     61.62 o 
   0   7   8       56.65       49.16     37.97 o 
   1   7   8     1411.40     1643.37    144.91 o 
   2   7   8     8183.17     8660.73    167.27 o 
   3   7   8        6.19      -37.56     37.56 o 
   4   7   8     1858.40     1756.00     95.91 o 
   5   7   8    11248.83    11414.66    254.10 o 
   6   7   8      383.92      329.26     80.43 o 
   7   7   8     1590.54     1740.47    151.38 o 
   8   7   8      584.13      703.28    126.09 o 
   9   7   8      245.96      186.11    119.57 o 
  -9   8   8       37.20       79.77     94.13 o 
  -8   8   8      106.96      179.78    121.28 o 
  -7   8   8     1257.18     1234.30    179.57 o 
  -6   8   8     4248.47     4298.31    298.27 o 
  -5   8   8     2769.35     2431.83    216.21 o 
  -4   8   8      202.71      198.67     61.98 o 
  -3   8   8     2088.89     2116.27    109.76 o 
  -2   8   8    11806.18    11433.21    229.45 o 
  -1   8   8      498.83      488.61     63.20 o 
   0   8   8     2152.18     2295.53    181.34 o 
   1   8   8      766.56      806.70     71.53 o 
   2   8   8    12155.19    11698.77    225.77 o 
   3   8   8     2443.76     2647.34    108.33 o 
   4   8   8     6264.78     6242.69    144.27 o 
   5   8   8      302.37      253.25     68.90 o 
   6   8   8     4978.04     5156.38    191.84 o 
   7   8   8      418.82      202.56     96.69 o 
   8   8   8      849.78      479.50    118.87 o 
   9   8   8      133.74       45.16    101.28 o 
  -9   9   8      258.96      230.89    105.55 o 
  -8   9   8      400.12      320.48    126.97 o 
  -7   9   8     5292.29     4963.72    496.78 o 
  -6   9   8      287.80      585.01    127.54 o 
  -5   9   8     3813.47     4031.35    226.08 o 
  -4   9   8     5811.08     5677.33    183.52 o 
  -3   9   8     1878.62     2049.05    164.76 o 
  -2   9   8       20.25       57.79     44.03 o 
  -1   9   8    14226.65    14224.91    253.60 o 
   0   9   8       23.34       44.77     40.85 o 
   1   9   8     2964.12     3065.60    124.33 o 
   2   9   8      836.85     1003.92     82.36 o 
   3   9   8     5548.49     5506.37    203.91 o 
   4   9   8     4487.58     4380.38    130.74 o 
   5   9   8     1050.44     1137.74    130.17 o 
   6   9   8       53.12      107.05     68.90 o 
   7   9   8     5944.83     6298.37    245.47 o 
   8   9   8      978.65      975.31    136.44 o 
   9   9   8      525.74      632.78    128.72 o 
  -9  10   8      419.05      306.46    113.17 o 
  -8  10   8     4433.87     4601.01    266.29 o 
  -7  10   8      115.87       42.87     97.62 o 
  -6  10   8     1042.46      864.98    201.01 o 
  -5  10   8      924.50     1252.43    118.51 o 
  -4  10   8      522.67      433.73     88.16 o 
  -3  10   8       51.48      100.64     77.40 o 
  -2  10   8      117.38      112.14     59.60 o 
  -1  10   8      158.90      169.13     42.19 o 
   0  10   8    19415.74    19141.36    330.79 o 
   1  10   8      172.21      163.44     50.16 o 
   2  10   8     2876.46     2927.05    133.11 o 
   3  10   8     3479.49     3324.40    137.16 o 
   4  10   8        0.03       -3.09     40.55 o 
   5  10   8       19.36        9.11     57.29 o 
   6  10   8      196.14      187.14     77.34 o 
   7  10   8      385.98      519.36    109.88 o 
   8  10   8     2528.45     2760.98    225.93 o 
   9  10   8      591.08      528.07    126.58 o 
  -9  11   8      575.16      771.73    135.85 o 
  -8  11   8     1311.83     1272.20    156.49 o 
  -7  11   8        2.09      108.74    103.21 o 
  -6  11   8      579.68      534.03    122.69 o 
  -5  11   8     5789.49     5714.00    214.97 o 
  -4  11   8      659.93      991.84     95.91 o 
  -3  11   8     6972.26     6750.53    207.72 o 
  -2  11   8     2827.56     3115.38    161.25 o 
  -1  11   8     1127.33     1110.18     75.60 o 
   0  11   8        5.22      -34.09     40.61 o 
   1  11   8      198.32      172.34     66.79 o 
   2  11   8     3919.42     3944.18    173.93 o 
   3  11   8      428.41      481.12     59.25 o 
   4  11   8       82.21       40.04     44.52 o 
   5  11   8     9286.30     9302.01    218.06 o 
   6  11   8       26.44        9.45     68.63 o 
   7  11   8      518.05      553.40    115.63 o 
   8  11   8      350.77      590.63    118.09 o 
   9  11   8      165.20      230.24    108.77 o 
  -9  12   8      232.57       -7.06     94.22 o 
  -8  12   8      469.48      368.18    111.40 o 
  -7  12   8       70.99       62.53     84.80 o 
  -6  12   8     4415.70     4114.32    209.26 o 
  -5  12   8     3039.02     3363.74    190.30 o 
  -4  12   8        5.39      -16.79     53.55 o 
  -3  12   8     2975.28     3046.49    172.77 o 
  -2  12   8     8197.97     8300.04    235.45 o 
  -1  12   8     1793.02     1787.43     94.55 o 
   0  12   8     2618.99     2487.47    112.31 o 
   1  12   8     1561.67     1627.36     91.54 o 
   2  12   8    10934.17    10972.02    293.76 o 
   3  12   8     1302.48     1474.79     89.37 o 
   4  12   8     6465.69     6076.99    167.54 o 
   5  12   8       89.76       54.24     55.85 o 
   6  12   8      564.14      371.59     75.88 o 
   7  12   8      222.56      176.95     94.65 o 
   8  12   8      416.39      422.00    117.94 o 
   9  12   8      182.58       72.82    105.95 o 
  -9  13   8       97.77      142.34    103.54 o 
  -8  13   8      435.30      405.23    112.09 o 
  -7  13   8     5491.15     5290.26    278.06 o 
  -6  13   8      332.75      131.54     94.77 o 
  -5  13   8     1045.81     1058.25    117.66 o 
  -4  13   8      803.26     1033.97     98.01 o 
  -3  13   8     2252.47     2094.29    127.04 o 
  -2  13   8        5.00       14.81     56.75 o 
  -1  13   8    13353.73    13247.51    347.96 o 
   0  13   8      271.46      177.59     84.47 o 
   1  13   8     2358.28     2440.91    107.93 o 
   2  13   8     2866.62     3120.58    120.52 o 
   3  13   8     4451.78     4510.07    136.67 o 
   4  13   8      153.74      215.96     61.54 o 
   5  13   8      777.38      759.79     87.46 o 
   6  13   8      845.55      789.94     98.49 o 
   7  13   8     5661.90     5874.03    299.29 o 
   8  13   8      164.45      102.72     97.60 o 
  -9  14   8      651.93      648.87    134.87 o 
  -8  14   8     2408.34     2519.84    207.08 o 
  -7  14   8      184.32      331.04    106.25 o 
  -6  14   8       19.04      -11.38     98.65 o 
  -5  14   8      271.40      193.39     78.85 o 
  -4  14   8        1.94       97.59     58.99 o 
  -3  14   8     3975.29     4107.67    170.35 o 
  -2  14   8      102.66      107.56     61.98 o 
  -1  14   8      188.75      206.43     49.14 o 
   0  14   8    19833.25    19746.31    309.75 o 
   1  14   8     1124.16     1368.75     81.45 o 
   2  14   8     5626.00     5792.22    144.71 o 
   3  14   8      393.04      419.45     59.32 o 
   4  14   8      263.94      268.28     60.93 o 
   5  14   8     2903.97     2937.98    155.73 o 
   6  14   8      108.79      100.60     77.52 o 
   7  14   8      300.62      248.25    101.30 o 
   8  14   8     1373.47     1353.08    154.25 o 
  -9  15   8      422.96      430.09    122.22 o 
  -8  15   8      128.40      295.70    107.21 o 
  -7  15   8      194.76      299.77    115.58 o 
  -6  15   8      100.71       76.17     70.84 o 
  -5  15   8     8521.42     8532.61    242.82 o 
  -4  15   8      383.64      444.01     77.15 o 
  -3  15   8     3842.92     4001.30    171.65 o 
  -2  15   8     1768.05     1990.41    133.72 o 
  -1  15   8     1939.42     1810.98     93.63 o 
   0  15   8      323.03      339.21     55.95 o 
   1  15   8      152.93      115.22     52.12 o 
   2  15   8       92.43      109.84     48.04 o 
   3  15   8       79.54       49.18     43.39 o 
   4  15   8      143.42       55.13     72.66 o 
   5  15   8     5783.16     5957.23    197.40 o 
   6  15   8       52.21      153.61     75.67 o 
   7  15   8      350.20      251.70    121.77 o 
   8  15   8      256.02      302.52    141.57 o 
  -8  16   8      509.29      582.33    125.63 o 
  -7  16   8      104.25      153.35     99.40 o 
  -6  16   8     1745.71     1971.62    143.02 o 
  -5  16   8     4178.16     4459.24    191.13 o 
  -4  16   8      750.20      916.65    178.82 o 
  -3  16   8     3217.05     3371.45    164.97 o 
  -2  16   8     4374.67     4508.26    164.15 o 
  -1  16   8      465.51      508.53     68.24 o 
   0  16   8     3381.09     3580.80    121.70 o 
   1  16   8       16.38      -20.45     39.90 o 
   2  16   8     3362.96     3523.79    126.36 o 
   3  16   8     7700.74     7548.73    160.95 o 
   4  16   8      273.82      182.05     63.46 o 
   5  16   8       27.21      -43.25     64.38 o 
   6  16   8      504.67      565.89     91.65 o 
   7  16   8      488.78      474.78    153.85 o 
   8  16   8      567.53      439.94    129.32 o 
  -8  17   8       50.60       92.27     98.00 o 
  -7  17   8     4748.68     4279.75    337.63 o 
  -6  17   8      113.81       35.78     65.06 o 
  -5  17   8      614.43      775.25    143.85 o 
  -4  17   8      250.15      338.70     72.32 o 
  -3  17   8     1501.27     1813.84    106.24 o 
  -2  17   8        0.28       13.85     54.03 o 
  -1  17   8    11449.25    11301.17    215.14 o 
   0  17   8     1968.50     2041.48     99.05 o 
   1  17   8     1683.01     1722.18     86.91 o 
   2  17   8      360.59      419.75     55.93 o 
   3  17   8     2993.68     3239.22    184.11 o 
   4  17   8     1572.08     1485.93    104.29 o 
   5  17   8       13.01        2.93     67.35 o 
   6  17   8      234.75      343.40     86.12 o 
   7  17   8     3630.11     3893.54    324.80 o 
   8  17   8       18.45      305.21    153.19 o 
  -8  18   8     1044.28     1088.90    220.12 o 
  -7  18   8      514.00      526.62     89.12 o 
  -6  18   8       11.17      109.81     66.55 o 
  -5  18   8     2320.75     2620.62    145.74 o 
  -4  18   8       11.30      -12.43     53.72 o 
  -3  18   8     1805.44     1617.73    104.56 o 
  -2  18   8     1309.01     1547.82    103.39 o 
  -1  18   8      153.17      186.40     51.54 o 
   0  18   8    11821.36    11896.68    201.89 o 
   1  18   8     3522.05     3530.55    184.26 o 
   2  18   8     3667.46     3651.36    117.99 o 
   3  18   8     2231.35     2184.47    102.13 o 
   4  18   8      212.52      228.80     95.46 o 
   5  18   8      481.94      590.23    118.53 o 
   6  18   8        4.92       52.20     84.81 o 
   7  18   8      279.31      382.60    148.08 o 
   8  18   8      707.45     1198.42    219.24 o 
  -8  19   8        0.99      -38.88    117.81 o 
  -7  19   8      118.43      167.98     80.27 o 
  -6  19   8      309.44      179.50     73.34 o 
  -5  19   8     6832.16     6795.82    206.24 o 
  -4  19   8        0.06      -43.59     51.88 o 
  -3  19   8     4607.78     4428.20    192.62 o 
  -2  19   8     1175.43     1344.75    104.09 o 
  -1  19   8     1034.79     1167.95     85.11 o 
   0  19   8      988.63      981.95     72.46 o 
   1  19   8      632.96      809.29     66.60 o 
   2  19   8      551.07      605.35     64.28 o 
   3  19   8      237.07      318.83     80.20 o 
   4  19   8        6.80      -36.37     62.88 o 
   5  19   8     8417.12     8380.38    300.13 o 
   6  19   8      138.76      223.76     93.59 o 
   7  19   8      111.12      -38.19    126.43 o 
  -8  20   8      991.32     1196.28    158.17 o 
  -7  20   8       11.39      -46.96     62.75 o 
  -6  20   8     1068.37     1183.09    112.93 o 
  -5  20   8     1325.79     1399.19    113.91 o 
  -4  20   8       27.66      -45.19     54.39 o 
  -3  20   8     2532.00     2570.42    132.62 o 
  -2  20   8     1707.12     1852.04    113.28 o 
  -1  20   8      394.12      384.43     64.28 o 
   0  20   8     3297.39     3630.19    151.63 o 
   1  20   8      734.32      843.01     68.31 o 
   2  20   8     2717.41     2835.14    139.63 o 
   3  20   8     5067.19     5296.44    177.48 o 
   4  20   8     1513.62     1443.53    121.32 o 
   5  20   8      373.20      126.33    136.73 o 
   6  20   8      173.18      297.44    100.54 o 
   7  20   8     1032.63     1027.96    387.52 o 
  -7  21   8     3761.64     3869.31    190.14 o 
  -6  21   8       42.71       48.05     71.89 o 
  -5  21   8        7.27       24.64     63.75 o 
  -4  21   8      829.51      878.28    103.84 o 
  -3  21   8     1082.42     1053.77    108.68 o 
  -2  21   8      495.58      464.44     70.99 o 
  -1  21   8    11938.13    11950.12    229.97 o 
   0  21   8      297.72      238.76     55.87 o 
   1  21   8     2977.71     2866.88    139.33 o 
   2  21   8       25.35      -57.29     57.29 o 
   3  21   8     4056.81     3919.09    181.85 o 
   4  21   8     1177.78     1144.75    115.21 o 
   5  21   8       24.07      -42.56     78.20 o 
   6  21   8      191.72      232.59    102.09 o 
   7  21   8     2418.79     2128.49    204.35 o 
  -7  22   8       14.23        2.24     71.12 o 
  -6  22   8      144.13      171.75     74.58 o 
  -5  22   8      866.90     1007.34    104.75 o 
  -4  22   8       10.38      -43.64     49.87 o 
  -3  22   8     3195.76     3017.35    142.68 o 
  -2  22   8      745.03      717.26     77.28 o 
  -1  22   8     1098.76     1093.01    121.90 o 
   0  22   8     4338.83     4256.23    163.11 o 
   1  22   8     5619.70     5758.19    180.74 o 
   2  22   8     2761.57     2750.70    216.30 o 
   3  22   8      882.72      883.88    105.13 o 
   4  22   8      584.11      549.87     95.32 o 
   5  22   8      134.70      296.15     94.27 o 
   6  22   8       74.48      -83.87     83.87 o 
   7  22   8      226.83      159.74    116.48 o 
  -7  23   8      281.14      242.97     96.09 o 
  -6  23   8       93.56        4.63     81.16 o 
  -5  23   8     5523.50     6184.35    211.21 o 
  -4  23   8      130.25       50.76     57.75 o 
  -3  23   8     4636.81     4712.82    196.21 o 
  -2  23   8      234.55      124.46     72.30 o 
  -1  23   8     1532.48     1654.24    125.99 o 
   0  23   8       39.74      123.02     53.23 o 
   1  23   8      258.35      273.39     70.57 o 
   2  23   8       10.11      -58.06     58.06 o 
   3  23   8      417.77      372.59     86.68 o 
   4  23   8       19.38      113.32    114.50 o 
   5  23   8     5458.81     5340.90    261.70 o 
   6  23   8      507.27      518.96    133.32 o 
  -7  24   8      130.00      365.18    206.21 o 
  -6  24   8      156.96      320.55     96.95 o 
  -5  24   8     1231.90     1663.32    178.69 o 
  -4  24   8       80.05       80.04     82.96 o 
  -3  24   8     2547.12     2672.53    217.70 o 
  -2  24   8      755.69      733.51     99.02 o 
  -1  24   8        0.14        4.23     67.08 o 
   0  24   8     3507.72     3495.73    159.67 o 
   1  24   8      907.33      794.64    102.81 o 
   2  24   8     1168.07     1225.47    107.51 o 
   3  24   8     3533.80     3646.20    200.26 o 
   4  24   8      142.18      107.19     85.33 o 
   5  24   8        1.76       51.63     91.09 o 
   6  24   8        0.32      168.68    112.29 o 
  -6  25   8       83.17      200.06    112.82 o 
  -5  25   8        5.59       -2.25     99.85 o 
  -4  25   8       20.86       -9.90     79.28 o 
  -3  25   8      260.74      319.49    136.07 o 
  -2  25   8      698.91      617.78    134.45 o 
  -1  25   8     9655.46     9148.14    251.91 o 
   0  25   8       43.25       25.45     63.23 o 
   1  25   8     1972.17     1814.23    123.66 o 
   2  25   8      763.48      717.42    108.15 o 
   3  25   8     2545.90     2452.77    159.30 o 
   4  25   8      181.65      178.07     86.07 o 
   5  25   8        0.91       13.10    100.24 o 
   6  25   8       32.53       -6.76    107.53 o 
  -6  26   8      679.77      604.36    135.03 o 
  -5  26   8      790.10      833.48    128.41 o 
  -4  26   8        4.70      -66.49     81.51 o 
  -3  26   8     1107.70     1149.54    159.64 o 
  -2  26   8     1732.30     1641.48    186.62 o 
  -1  26   8      873.40      941.12    108.61 o 
   0  26   8     1435.72     1384.83    112.09 o 
   1  26   8     3678.09     3444.23    164.92 o 
   2  26   8     1129.60     1257.33    140.89 o 
   3  26   8      498.00      623.62    109.92 o 
   4  26   8     1310.96      949.28    117.66 o 
   5  26   8      172.37      168.41    100.36 o 
  -5  27   8     2863.09     3201.70    210.80 o 
  -4  27   8     1235.81     1010.30    133.51 o 
  -3  27   8     3988.21     3856.91    311.34 o 
  -2  27   8       16.71      -23.85     98.72 o 
  -1  27   8      158.04      191.13    122.06 o 
   0  27   8      344.82      451.69    137.91 o 
   1  27   8      524.85      537.29     91.67 o 
   2  27   8      115.54      211.71     83.97 o 
   3  27   8      461.21      300.82     87.82 o 
   4  27   8      250.24      214.30     89.04 o 
   5  27   8     4817.22     5355.64    283.00 o 
  -5  28   8     1333.03     1453.24    157.85 o 
  -4  28   8      275.66      246.76    103.80 o 
  -3  28   8      648.53      772.45    148.50 o 
  -2  28   8      293.36      189.77    118.37 o 
  -1  28   8       12.77       34.12    101.40 o 
   0  28   8     3308.37     3301.48    210.40 o 
   1  28   8       38.36       39.73     89.63 o 
   2  28   8     1513.96     1986.42    170.13 o 
   3  28   8     2581.17     2480.27    200.44 o 
   4  28   8       11.80        6.00     92.11 o 
   5  28   8       19.31       83.60    102.15 o 
  -5  29   8       88.38      119.23     98.49 o 
  -4  29   8       44.19      -40.96     92.43 o 
  -3  29   8      182.55      188.10    111.20 o 
  -2  29   8      337.78      291.34    132.32 o 
  -1  29   8     3702.83     3339.61    375.99 o 
   0  29   8      212.99      269.02     99.37 o 
   1  29   8      574.00      720.45    132.76 o 
   2  29   8      509.30      715.61    160.65 o 
   3  29   8      894.47      871.33    210.89 o 
   4  29   8        4.29       47.24    114.75 o 
  -4  30   8        6.02      -87.36     87.74 o 
  -3  30   8      523.18      560.31    141.46 o 
  -2  30   8     1352.24     1119.41    206.95 o 
  -1  30   8      358.85      349.22    132.71 o 
   0  30   8      334.89       58.50     94.05 o 
   1  30   8     1296.37     1370.32    156.44 o 
   2  30   8      502.85      530.11    121.48 o 
   3  30   8      154.56      224.31    133.14 o 
   4  30   8      703.06      618.90    154.37 o 
  -3  31   8     1164.49      852.36    165.13 o 
  -2  31   8       12.09      184.07    123.74 o 
  -1  31   8        5.73       33.74    108.03 o 
   0  31   8        5.56       52.98     95.24 o 
   1  31   8      177.71      149.87    101.48 o 
   2  31   8      374.35      328.66    116.86 o 
   3  31   8      254.61      477.51    122.09 o 
  -2  32   8      124.98      328.34    140.94 o 
  -1  32   8       48.35     -101.03    156.47 o 
   0  32   8     2392.87     2410.32    261.17 o 
   1  32   8       19.04       14.48     99.89 o 
   2  32   8      393.01      437.38    118.64 o 
  -1  33   8     1081.23     1062.93    183.45 o 
   0  33   8       87.22       96.66    111.07 o 
  -9   0   9      427.93      398.95    203.29 o 
  -7   0   9     6230.62     6637.31    495.51 o 
  -5   0   9      313.53      139.76    142.30 o 
  -3   0   9       26.75       -2.00    118.16 o 
  -1   0   9      742.35      637.76    215.99 o 
   1   0   9    28892.35    28145.20    462.28 o 
   3   0   9     4142.66     3841.23    165.21 o 
   5   0   9     1741.37     1757.45    184.29 o 
   7   0   9     2203.81     2072.80    804.25 o 
   9   0   9      692.99      499.78    233.78 o 
  -9   1   9     1026.07      955.16    179.77 o 
  -8   1   9      391.05      507.03    189.31 o 
  -7   1   9      715.85      968.08    260.46 o 
  -6   1   9     1823.29     1932.81    426.90 o 
  -5   1   9     2351.67     2707.65    238.90 o 
  -4   1   9     5971.77     6319.81    227.56 o 
  -3   1   9    11399.63    11533.29    359.65 o 
  -2   1   9     5409.56     5638.75    217.22 o 
  -1   1   9     1026.40     1092.77    110.43 o 
   0   1   9      448.53      519.93     87.27 o 
   1   1   9     6330.08     6077.93    125.99 o 
   2   1   9      820.99      778.42     57.50 o 
   3   1   9     7337.65     7106.05    147.16 o 
   4   1   9     5489.58     5522.59    148.95 o 
   5   1   9      423.28      387.69     84.55 o 
   6   1   9     4184.85     4188.70    207.53 o 
   7   1   9      332.05      102.15    129.10 o 
   8   1   9     1099.15     1151.94    145.73 o 
   9   1   9      770.21      785.61    137.52 o 
  -9   2   9     2045.03     2245.89    251.48 o 
  -8   2   9        9.19      -73.86     95.51 o 
  -7   2   9      223.43      220.12    112.95 o 
  -6   2   9       47.31      -41.04     99.10 o 
  -5   2   9     5969.72     6054.13    268.52 o 
  -4   2   9       65.73       24.10     69.53 o 
  -3   2   9     2241.97     2233.29    154.36 o 
  -2   2   9     1175.59     1103.08    114.23 o 
  -1   2   9    25849.87    26505.36    506.77 o 
   0   2   9       69.59      -14.93     60.51 o 
   1   2   9      104.65       84.81     38.79 o 
   2   2   9      249.34      203.59     46.82 o 
   3   2   9     2744.35     2923.57    107.69 o 
   4   2   9        5.72       20.05     45.93 o 
   5   2   9     5208.76     5232.87    186.82 o 
   6   2   9       43.74      -34.00     77.50 o 
   7   2   9     2192.17     2386.60    223.52 o 
   8   2   9       65.39      197.49    102.39 o 
   9   2   9      634.91      569.56    129.87 o 
  -9   3   9     1622.50     1703.04    231.71 o 
  -8   3   9      486.39      503.39    142.30 o 
  -7   3   9      200.70      346.96    129.03 o 
  -6   3   9     6338.24     6359.51    461.21 o 
  -5   3   9     1170.11     1500.72    185.92 o 
  -4   3   9     7180.87     7145.42    238.96 o 
  -3   3   9    10580.65    10811.95    305.52 o 
  -2   3   9      536.21      559.86    142.67 o 
  -1   3   9     3923.52     4620.03    201.53 o 
   0   3   9     1288.88     1295.87    105.17 o 
   1   3   9     8722.23     8493.46    205.77 o 
   2   3   9      879.57      816.40     57.43 o 
   3   3   9     3668.55     3888.71    124.70 o 
   4   3   9     6168.22     6233.11    152.24 o 
   5   3   9     1184.46     1206.04    106.17 o 
   6   3   9     1811.36     1816.58    155.23 o 
   7   3   9      187.54      246.23     97.29 o 
   8   3   9     1469.49     1334.05    150.12 o 
   9   3   9      940.13      888.20    144.72 o 
  -9   4   9      444.50      471.76    148.68 o 
  -8   4   9      572.33      540.58    143.44 o 
  -7   4   9     5006.51     4856.38    337.44 o 
  -6   4   9        0.92      137.48    181.69 o 
  -5   4   9      636.67      711.71    125.73 o 
  -4   4   9      966.50     1099.92    120.94 o 
  -3   4   9      304.89      315.08     99.76 o 
  -2   4   9      128.48      137.78     74.22 o 
  -1   4   9        3.14      -17.94     58.67 o 
   0   4   9      887.89      910.46     80.13 o 
   1   4   9    25560.49    24775.63    359.04 o 
   2   4   9     1186.19     1122.69     74.11 o 
   3   4   9     2228.35     2477.57    112.61 o 
   4   4   9      828.15      829.74     73.12 o 
   5   4   9     1088.68     1180.28    123.12 o 
   6   4   9       75.51      105.23     81.48 o 
   7   4   9     2217.38     2444.16    177.13 o 
   8   4   9        3.87      -89.94     89.94 o 
   9   4   9     1020.12      766.52    141.69 o 
  -9   5   9     1478.03     1661.00    230.84 o 
  -8   5   9      528.63      556.83    152.44 o 
  -7   5   9      972.57      905.78    242.67 o 
  -6   5   9      113.43      -59.55     87.78 o 
  -5   5   9     3207.65     3372.02    228.49 o 
  -4   5   9     5556.27     5520.99    217.31 o 
  -3   5   9     8601.59     8267.39    254.63 o 
  -2   5   9     5468.39     5646.79    210.15 o 
  -1   5   9      410.14      492.43     89.49 o 
   0   5   9      227.29      112.04     52.21 o 
   1   5   9      119.23      251.64     49.27 o 
   2   5   9       45.53        5.33     42.45 o 
   3   5   9     6213.73     6289.53    139.54 o 
   4   5   9     1999.85     2286.60    113.81 o 
   5   5   9     1915.97     2039.16    138.10 o 
   6   5   9     5760.34     5666.19    218.67 o 
   7   5   9      272.34       93.26     89.45 o 
   8   5   9      781.50      758.57    129.56 o 
   9   5   9      660.46      743.98    221.90 o 
  -9   6   9     1503.13     1506.25    211.66 o 
  -8   6   9       79.23       11.43    107.81 o 
  -7   6   9      502.95      536.36    138.59 o 
  -6   6   9      527.68      770.41    151.82 o 
  -5   6   9     3559.61     3644.37    234.99 o 
  -4   6   9      277.32      361.92     94.63 o 
  -3   6   9      932.80      935.83    108.13 o 
  -2   6   9     3631.92     3536.07    184.85 o 
  -1   6   9    17262.76    16636.89    369.18 o 
   0   6   9       82.62      184.50     66.36 o 
   1   6   9      143.84       57.22     41.62 o 
   2   6   9      530.89      605.59     60.27 o 
   3   6   9     4576.36     4423.13    125.94 o 
   4   6   9      561.50      516.25     61.89 o 
   5   6   9     2236.72     2523.76    167.76 o 
   6   6   9       12.93        0.11     78.48 o 
   7   6   9     3062.80     3716.49    210.37 o 
   8   6   9      145.43      157.88    101.23 o 
   9   6   9      642.49      770.80    142.67 o 
  -9   7   9     2226.03     1860.20    236.28 o 
  -8   7   9       40.44      107.47    118.16 o 
  -7   7   9      132.04       10.98    214.72 o 
  -6   7   9     5418.22     5437.15    350.86 o 
  -5   7   9     1945.04     1971.13    177.37 o 
  -4   7   9     4036.65     4482.91    217.42 o 
  -3   7   9     4199.97     4038.61    291.22 o 
  -2   7   9     2632.65     2740.63    165.11 o 
  -1   7   9      743.93      640.39    126.89 o 
   0   7   9     4786.04     4661.37    194.75 o 
   1   7   9      268.30      385.38     61.18 o 
   2   7   9     3206.43     3048.00    154.74 o 
   3   7   9     1945.59     2154.67    105.18 o 
   4   7   9     7008.74     6880.50    154.92 o 
   5   7   9      757.16      786.00     87.56 o 
   6   7   9     1179.17     1262.53    113.57 o 
   7   7   9       68.09       96.73     91.32 o 
   8   7   9     1570.67     1638.92    181.55 o 
  -9   8   9      943.67      783.58    175.18 o 
  -8   8   9      717.57      776.42    168.87 o 
  -7   8   9     4028.88     3672.23    866.51 o 
  -6   8   9        8.24      -46.36    113.08 o 
  -5   8   9      416.94      454.25    108.00 o 
  -4   8   9     1467.70     1485.66    183.02 o 
  -3   8   9      785.44      795.79    110.77 o 
  -2   8   9        7.43      -57.26     57.26 o 
  -1   8   9     1355.10     1405.05    144.46 o 
   0   8   9       15.27       65.75     80.42 o 
   1   8   9    22111.11    22308.59    374.41 o 
   2   8   9      249.11      273.35     57.23 o 
   3   8   9     1841.61     2237.00    159.02 o 
   4   8   9     1265.66     1255.09     83.00 o 
   5   8   9      966.34     1099.61    101.23 o 
   6   8   9        0.08       33.76     68.85 o 
   7   8   9      355.12      226.01    167.98 o 
   8   8   9      151.86       96.16     96.46 o 
  -9   9   9     1065.51     1123.20    179.09 o 
  -8   9   9     1482.84     1090.25    227.43 o 
  -7   9   9      426.62      305.64    120.25 o 
  -6   9   9       40.55        6.29     97.32 o 
  -5   9   9     2115.35     2224.26    191.63 o 
  -4   9   9     4725.57     4826.68    355.44 o 
  -3   9   9      494.29      436.95    118.50 o 
  -2   9   9     7038.68     7142.79    227.99 o 
  -1   9   9      688.25      562.76     91.43 o 
   0   9   9      415.01      356.12     95.36 o 
   1   9   9       38.57       51.27     46.25 o 
   2   9   9       48.43       20.93     48.78 o 
   3   9   9     5202.73     5099.92    164.13 o 
   4   9   9     1382.82     1531.92     86.20 o 
   5   9   9      240.24      177.68     66.54 o 
   6   9   9     5216.55     5404.29    272.27 o 
   7   9   9       11.77      -77.22     77.22 o 
   8   9   9      772.11      809.92    129.28 o 
  -9  10   9     1666.36     1265.67    207.28 o 
  -8  10   9      159.95      141.11    116.63 o 
  -7  10   9        4.75      -88.28     88.28 o 
  -6  10   9       66.82       32.35     90.16 o 
  -5  10   9     1722.90     1706.94    235.82 o 
  -4  10   9      859.30      960.78    127.21 o 
  -3  10   9       12.60      -20.60     60.15 o 
  -2  10   9     3212.61     3397.87    136.46 o 
  -1  10   9    13393.79    13566.44    323.16 o 
   0  10   9      125.08       26.99     62.95 o 
   1  10   9     3438.79     3348.80    164.63 o 
   2  10   9     2517.96     2179.19    119.45 o 
   3  10   9     3330.31     3434.36    139.36 o 
   4  10   9      427.04      430.77     62.74 o 
   5  10   9     1367.06     1535.89    118.19 o 
   6  10   9       17.30      -21.08     64.65 o 
   7  10   9     1394.19     1365.69    142.53 o 
   8  10   9      475.92      278.70    106.40 o 
  -9  11   9      601.60      384.02    122.13 o 
  -8  11   9       49.73      122.44     96.08 o 
  -7  11   9       17.98      -66.07     93.43 o 
  -6  11   9     5780.21     5474.47    320.94 o 
  -5  11   9       92.13      -61.16     77.01 o 
  -4  11   9     1409.76     1322.78    145.00 o 
  -3  11   9     1990.67     2203.13    152.89 o 
  -2  11   9      767.50      765.56     97.04 o 
  -1  11   9        4.31       23.38     82.89 o 
   0  11   9     3448.02     3383.08    177.28 o 
   1  11   9      519.09      687.19     73.09 o 
   2  11   9     4543.98     4557.68    214.62 o 
   3  11   9     1095.52      997.43     86.56 o 
   4  11   9     4780.28     4797.60    196.07 o 
   5  11   9      203.59      261.23     71.46 o 
   6  11   9      276.84      207.50     76.61 o 
   7  11   9      741.30      715.13    155.57 o 
   8  11   9     1191.24     1122.34    144.00 o 
  -8  12   9     1019.25      910.60    295.49 o 
  -7  12   9     2152.72     2155.92    234.87 o 
  -6  12   9      481.44      580.72    140.72 o 
  -5  12   9      711.28      752.02    127.11 o 
  -4  12   9     1435.87     1465.54    150.85 o 
  -3  12   9      880.97      815.54    104.58 o 
  -2  12   9      584.38      454.86     84.77 o 
  -1  12   9     1001.38      943.33    128.00 o 
   0  12   9        0.93        8.39     57.76 o 
   1  12   9    17102.32    16961.65    311.78 o 
   2  12   9      840.63      991.31     86.96 o 
   3  12   9     3119.88     3245.23    128.39 o 
   4  12   9       57.25       87.57     55.46 o 
   5  12   9      572.73      480.27     91.45 o 
   6  12   9      669.72      838.77     99.15 o 
   7  12   9       39.09       30.79     92.33 o 
   8  12   9      154.91       85.10     97.97 o 
  -8  13   9      730.75      707.34    136.02 o 
  -7  13   9       70.57      219.59     98.49 o 
  -6  13   9       26.95      179.02    223.62 o 
  -5  13   9       17.07      -10.61     91.14 o 
  -4  13   9     8723.28     9691.56    321.70 o 
  -3  13   9      160.76      251.44     81.04 o 
  -2  13   9     7088.51     7633.61    300.39 o 
  -1  13   9     2718.84     2836.87    259.24 o 
   0  13   9     1043.04     1069.88    107.35 o 
   1  13   9     1445.34     1419.91    104.89 o 
   2  13   9      153.72       91.06     53.42 o 
   3  13   9     1109.45     1235.23     94.18 o 
   4  13   9     1088.03     1136.14     90.08 o 
   5  13   9       66.91       68.06     73.19 o 
   6  13   9     6397.73     6057.06    227.77 o 
   7  13   9        0.01       79.30     92.32 o 
   8  13   9      299.20      236.78    108.44 o 
  -8  14   9       88.90      103.72     98.50 o 
  -7  14   9      348.03      202.21     99.49 o 
  -6  14   9       16.97       72.23     99.71 o 
  -5  14   9     3119.91     2771.51    206.29 o 
  -4  14   9     2513.49     2988.72    357.66 o 
  -3  14   9     1576.85     1702.37    110.14 o 
  -2  14   9     3683.34     3477.94    182.87 o 
  -1  14   9     9519.66     9220.88    256.16 o 
   0  14   9       91.79       26.43     99.03 o 
   1  14   9     1665.56     1528.39    104.29 o 
   2  14   9      848.80      778.59     70.47 o 
   3  14   9     5436.80     5437.64    231.32 o 
   4  14   9     5481.35     5459.20    164.87 o 
   5  14   9      526.85      565.85     85.32 o 
   6  14   9       85.34       57.56     88.36 o 
   7  14   9     1554.73     1658.19    147.51 o 
   8  14   9      959.28      976.80    144.94 o 
  -8  15   9      283.29      320.94    111.04 o 
  -7  15   9      332.96      316.33    120.68 o 
  -6  15   9     5838.83     6235.95    267.71 o 
  -5  15   9      233.42       68.43    158.68 o 
  -4  15   9     3312.29     3436.77    268.63 o 
  -3  15   9      422.60      418.16     78.93 o 
  -2  15   9        1.44       89.87     77.76 o 
  -1  15   9       50.21        9.17     58.93 o 
   0  15   9     2651.67     2711.82    157.80 o 
   1  15   9        0.26      -13.48     42.79 o 
   2  15   9     1585.22     1593.58    100.02 o 
   3  15   9     1087.20     1125.66     86.42 o 
   4  15   9     7019.97     7057.08    169.81 o 
   5  15   9       66.87       69.86     64.72 o 
   6  15   9        5.54        5.89     71.61 o 
   7  15   9       95.63      -47.74    101.46 o 
   8  15   9      974.07      937.71    145.32 o 
  -8  16   9      936.42     1132.49    223.21 o 
  -7  16   9     2317.15     2235.03    195.26 o 
  -6  16   9      717.78      434.34    110.07 o 
  -5  16   9       81.98      156.97     83.05 o 
  -4  16   9     1722.93     1815.92    168.90 o 
  -3  16   9     1517.22     1456.85    120.13 o 
  -2  16   9     1652.38     1890.23    137.76 o 
  -1  16   9      442.10      506.16    125.58 o 
   0  16   9      200.32      224.77     60.47 o 
   1  16   9     5961.45     5808.26    195.07 o 
   2  16   9     5156.32     4955.65    157.50 o 
   3  16   9     2967.77     3115.83    122.87 o 
   4  16   9      432.49      432.13     78.13 o 
   5  16   9       49.56       23.77     65.45 o 
   6  16   9      159.46      150.62     79.16 o 
   7  16   9      367.80      149.55    129.14 o 
  -8  17   9      713.60      533.58    145.55 o 
  -7  17   9       46.34      -37.16     79.92 o 
  -6  17   9        7.23      -47.65     87.94 o 
  -5  17   9      140.93       74.87     79.41 o 
  -4  17   9     8284.81     8152.74    329.64 o 
  -3  17   9       15.71       20.73     61.61 o 
  -2  17   9     8892.87     8583.27    254.00 o 
  -1  17   9     1888.97     1921.00    114.94 o 
   0  17   9      881.09     1075.23    120.84 o 
   1  17   9       97.81       74.18     46.50 o 
   2  17   9      170.60      128.74     48.66 o 
   3  17   9     1458.54     1434.79     88.65 o 
   4  17   9      914.75      846.72     90.91 o 
   5  17   9       14.40      -33.17     70.84 o 
   6  17   9     6551.36     6750.12    293.42 o 
   7  17   9        3.62     -137.65    274.44 o 
  -7  18   9     1323.68     1138.92    261.51 o 
  -6  18   9       28.15      -40.53     70.52 o 
  -5  18   9     2204.15     2048.44    156.64 o 
  -4  18   9     2354.52     2409.96    151.02 o 
  -3  18   9      339.36      362.63     71.38 o 
  -2  18   9     1607.21     1867.87    142.62 o 
  -1  18   9     3882.63     4099.49    152.40 o 
   0  18   9       10.66      -48.29     48.29 o 
   1  18   9     3514.41     3733.10    134.70 o 
   2  18   9      441.22      439.09     60.87 o 
   3  18   9     4338.23     4545.97    146.67 o 
   4  18   9     3155.02     3042.40    147.35 o 
   5  18   9      236.25      101.47     81.81 o 
   6  18   9       25.10       18.17     84.61 o 
   7  18   9      801.48      739.65    171.84 o 
  -7  19   9        3.52      100.40     84.23 o 
  -6  19   9     5815.41     5570.23    247.32 o 
  -5  19   9      291.46      317.43     91.29 o 
  -4  19   9     1859.71     1954.82    162.43 o 
  -3  19   9     1024.90     1099.44     94.67 o 
  -2  19   9        4.81      -17.14     55.39 o 
  -1  19   9       74.99       14.04     49.75 o 
   0  19   9     3728.65     4044.08    147.94 o 
   1  19   9        0.05       98.88     47.44 o 
   2  19   9      774.15      871.14     85.96 o 
   3  19   9       36.25      -48.29     59.18 o 
   4  19   9     5707.87     5871.31    236.43 o 
   5  19   9      681.44      458.77     94.59 o 
   6  19   9       35.23       36.88     84.18 o 
   7  19   9      144.73      118.10    143.21 o 
  -7  20   9      556.97      546.74    152.21 o 
  -6  20   9      398.37      452.70    102.64 o 
  -5  20   9      161.69      -36.27     72.47 o 
  -4  20   9      829.53      767.59     88.41 o 
  -3  20   9      568.84      342.84     70.24 o 
  -2  20   9     2985.85     3208.52    150.89 o 
  -1  20   9      795.86      873.08     82.40 o 
   0  20   9       13.43       58.49     53.77 o 
   1  20   9     1357.99     1551.26     97.28 o 
   2  20   9     5040.50     5005.12    176.15 o 
   3  20   9     1030.81      935.27     94.83 o 
   4  20   9      952.67      938.66    167.30 o 
   5  20   9        0.49        8.95     80.54 o 
   6  20   9        0.60       28.74     88.84 o 
   7  20   9      215.80       33.42    138.42 o 
  -7  21   9       13.58       -2.48     92.79 o 
  -6  21   9       82.13      111.74     92.43 o 
  -5  21   9      109.10       84.63     82.16 o 
  -4  21   9     4518.89     4603.05    180.17 o 
  -3  21   9      561.90      527.85     86.37 o 
  -2  21   9     5587.18     5339.49    288.27 o 
  -1  21   9     2296.82     2213.64    116.17 o 
   0  21   9     3203.11     3163.97    218.57 o 
   1  21   9       13.69      -54.28     54.28 o 
   2  21   9      382.92      338.33     72.30 o 
   3  21   9      447.00      422.60     80.11 o 
   4  21   9      356.33      338.33     85.21 o 
   5  21   9       56.93       36.52     84.03 o 
   6  21   9     4157.66     4239.12    217.79 o 
  -6  22   9        9.48       49.97     80.97 o 
  -5  22   9      242.27      254.57     93.26 o 
  -4  22   9      876.82      925.41     98.68 o 
  -3  22   9      331.48      435.07     72.09 o 
  -2  22   9     2729.48     2607.38    157.67 o 
  -1  22   9      967.04      997.93    110.17 o 
   0  22   9       41.19      197.79     76.69 o 
   1  22   9     1833.69     1875.69    141.23 o 
   2  22   9     1966.34     1858.82    144.89 o 
   3  22   9     1499.32     1661.89    121.39 o 
   4  22   9     2352.26     2319.75    152.27 o 
   5  22   9      157.26      186.64     95.86 o 
   6  22   9       14.16       59.23     86.87 o 
  -6  23   9     4774.31     4859.26    294.45 o 
  -5  23   9      337.08      537.26    106.29 o 
  -4  23   9      110.19      111.61     93.53 o 
  -3  23   9      218.51      204.62     75.04 o 
  -2  23   9       54.70       61.53     73.13 o 
  -1  23   9      111.56      114.70     77.54 o 
   0  23   9     5669.63     5389.37    297.03 o 
   1  23   9        0.48        1.81     72.76 o 
   2  23   9     1604.70     1449.02    113.68 o 
   3  23   9       84.03      -58.06     70.63 o 
   4  23   9     2437.76     2836.56    239.04 o 
   5  23   9      361.98      303.29    100.13 o 
   6  23   9        1.01       25.02     85.21 o 
  -6  24   9       19.18      106.24    148.33 o 
  -5  24   9      176.14      122.45    229.97 o 
  -4  24   9     1354.74     1413.07    132.67 o 
  -3  24   9       93.71      149.11     75.04 o 
  -2  24   9     1722.66     1676.57    154.23 o 
  -1  24   9     1536.82     1502.46    149.01 o 
   0  24   9      478.40      255.64     89.80 o 
   1  24   9     1147.62     1148.31    119.59 o 
   2  24   9     4344.96     4513.14    186.80 o 
   3  24   9      885.99      900.08    112.36 o 
   4  24   9     1046.30     1075.84    120.15 o 
   5  24   9      347.33      513.07    113.03 o 
  -5  25   9       91.01       13.24    255.38 o 
  -4  25   9     4044.18     4132.58    263.99 o 
  -3  25   9      698.54      504.66    175.49 o 
  -2  25   9     3315.98     3410.86    180.43 o 
  -1  25   9      216.20      204.04     79.08 o 
   0  25   9     2424.80     2193.28    173.83 o 
   1  25   9      102.37      233.81     82.40 o 
   2  25   9       25.11        2.86     67.64 o 
   3  25   9        9.31       31.00     76.73 o 
   4  25   9      699.31      828.64    129.74 o 
   5  25   9       97.69      -78.31     90.00 o 
  -5  26   9        0.47      195.62    151.63 o 
  -4  26   9     1236.78     1233.75    144.91 o 
  -3  26   9      409.48      416.08    131.70 o 
  -2  26   9     1578.80     1437.38    179.94 o 
  -1  26   9       91.88      180.87     79.05 o 
   0  26   9       65.35      -64.83     90.34 o 
   1  26   9      853.19     1136.69    136.07 o 
   2  26   9      361.51      304.17     79.48 o 
   3  26   9     1097.13     1123.74    124.23 o 
   4  26   9     1868.00     1732.64    171.78 o 
   5  26   9        1.08       15.15     92.09 o 
  -5  27   9      368.11      532.57    173.05 o 
  -4  27   9      212.52      110.60     91.29 o 
  -3  27   9       24.08       29.03    113.92 o 
  -2  27   9       46.57       -3.44    197.26 o 
  -1  27   9      253.77      212.14    125.47 o 
   0  27   9     1471.70     1513.32    156.44 o 
   1  27   9       44.62      -40.97     68.18 o 
   2  27   9     1039.07     1100.73    126.92 o 
   3  27   9      503.66      392.95     97.07 o 
   4  27   9     1280.38     1179.37    147.72 o 
  -4  28   9      678.46      446.76    149.64 o 
  -3  28   9      146.42      247.69    124.60 o 
  -2  28   9      192.18      130.97    120.15 o 
  -1  28   9     1259.99     1150.46    266.37 o 
   0  28   9      145.67      175.84    119.19 o 
   1  28   9      229.65      354.62    131.88 o 
   2  28   9     1139.57      648.07    222.60 o 
   3  28   9      460.51      495.59    102.63 o 
   4  28   9      338.91      319.94    112.65 o 
  -3  29   9      828.09      880.64    167.63 o 
  -2  29   9     1354.97      844.12    193.34 o 
  -1  29   9        0.23       42.53    105.65 o 
   0  29   9      449.15      519.73    143.88 o 
   1  29   9       16.04      -22.58    116.10 o 
   2  29   9        1.67      196.24    120.31 o 
   3  29   9       68.88      -20.87     97.42 o 
  -3  30   9      267.76      332.06    142.72 o 
  -2  30   9      293.76      326.65    336.27 o 
  -1  30   9       52.45      -94.89    128.57 o 
   0  30   9        3.79      100.29    120.17 o 
   1  30   9     1355.65     1129.91    180.87 o 
   2  30   9       17.97      -22.21    109.10 o 
  -1  31   9      272.48      287.68    127.42 o 
   0  31   9      831.29     1112.49    178.97 o 
   1  31   9      130.06       24.16    135.66 o 
  -8   0  10     1337.22     1275.62    289.68 o 
  -6   0  10      258.58      188.04    172.79 o 
  -4   0  10     6377.24     6498.12    364.07 o 
  -2   0  10      490.32      670.73    148.33 o 
   0   0  10    22735.92    21440.67    795.36 o 
   2   0  10      154.73      120.48    177.88 o 
   4   0  10     1375.70     1440.08    125.95 o 
   6   0  10     3269.73     3650.88    409.52 o 
   8   0  10     1911.57     2113.71    257.04 o 
  -9   1  10       17.36      150.69    125.74 o 
  -8   1  10     1518.66     1782.00    229.47 o 
  -7   1  10     1181.41     1589.70    235.05 o 
  -6   1  10        6.11      -21.13     92.97 o 
  -5   1  10     6717.63     6689.99    345.67 o 
  -4   1  10     1479.42     1860.38    159.55 o 
  -3   1  10     2700.00     2920.31    184.99 o 
  -2   1  10     9306.70     9256.67    279.18 o 
  -1   1  10      693.48      687.90    103.65 o 
   0   1  10      330.70      353.39     83.15 o 
   1   1  10      452.24      363.60     90.73 o 
   2   1  10     2249.11     2083.28    118.59 o 
   3   1  10     1513.04     1728.19     87.67 o 
   4   1  10     2080.29     2228.60    105.49 o 
   5   1  10     5459.06     5608.37    183.26 o 
   6   1  10     1117.14     1072.67    108.50 o 
   7   1  10     2598.70     3055.62    198.67 o 
   8   1  10      146.73      -37.90    139.01 o 
  -9   2  10       28.02       -2.65    106.90 o 
  -8   2  10     1630.97     1566.35    218.04 o 
  -7   2  10      467.12      640.42    249.03 o 
  -6   2  10     8598.98     8411.50    548.87 o 
  -5   2  10        5.32       35.47     84.48 o 
  -4   2  10     4073.60     4004.25    297.31 o 
  -3   2  10      289.40      268.43     87.62 o 
  -2   2  10     2833.32     3125.11    184.88 o 
  -1   2  10      402.07      347.66    131.30 o 
   0   2  10       26.19       -8.51     64.94 o 
   1   2  10        1.10      -59.47     59.47 o 
   2   2  10    13316.11    12882.63    299.01 o 
   3   2  10      210.23      186.64     49.49 o 
   4   2  10     2161.59     2294.11    107.43 o 
   5   2  10       16.60       31.55    115.35 o 
   6   2  10     2218.64     2731.54    163.80 o 
   7   2  10        0.01       30.44     93.93 o 
   8   2  10       12.53       26.47     93.46 o 
  -8   3  10     1658.13     1627.65    274.44 o 
  -7   3  10     2060.64     2250.70    390.06 o 
  -6   3  10       17.56       89.60    103.02 o 
  -5   3  10     1617.97     1642.40    198.05 o 
  -4   3  10     1871.19     1776.25    152.56 o 
  -3   3  10     2831.19     2636.58    175.66 o 
  -2   3  10     5894.26     6141.66    230.61 o 
  -1   3  10     2787.52     2912.65    175.37 o 
   0   3  10      841.84      921.86    111.73 o 
   1   3  10      429.39      450.95     92.70 o 
   2   3  10     2215.41     2405.44    139.11 o 
   3   3  10      281.67      157.35     48.76 o 
   4   3  10     2505.40     2608.29    113.06 o 
   5   3  10     3218.13     3370.70    155.89 o 
   6   3  10      761.28      767.37    107.13 o 
   7   3  10     2983.02     3676.17    414.45 o 
   8   3  10      221.49      208.92    109.47 o 
  -8   4  10     1690.30     2162.56    249.58 o 
  -7   4  10      442.68      605.74    160.09 o 
  -6   4  10      651.72      607.51    148.16 o 
  -5   4  10        0.05      -22.36     77.77 o 
  -4   4  10      871.76      991.04    120.03 o 
  -3   4  10      140.97      107.41     74.31 o 
  -2   4  10      978.16     1063.99    117.13 o 
  -1   4  10      985.69      968.74    109.56 o 
   0   4  10    15632.19    14486.93    352.83 o 
   1   4  10        9.31       34.04     68.00 o 
   2   4  10      396.86      373.55     76.08 o 
   3   4  10      100.84       79.61     45.88 o 
   4   4  10      161.98       89.99     51.08 o 
   5   4  10        6.36      -38.60     63.82 o 
   6   4  10     2178.97     2175.43    150.06 o 
   7   4  10      144.72       78.10     95.99 o 
   8   4  10     2178.93     1945.37    192.56 o 
  -8   5  10     1974.51     1918.62    240.69 o 
  -7   5  10      768.43      581.52    150.49 o 
  -6   5  10       22.25      244.04    114.62 o 
  -5   5  10     6774.29     6318.76    436.84 o 
  -4   5  10     1239.05     1238.54    163.21 o 
  -3   5  10      804.11      948.01    213.46 o 
  -2   5  10     4859.46     4995.60    232.93 o 
  -1   5  10      113.34       69.57     97.47 o 
   0   5  10        3.43      129.29     74.09 o 
   1   5  10      889.11     1014.27    138.64 o 
   2   5  10     1295.76     1162.98    135.36 o 
   3   5  10     2592.01     2678.79    106.38 o 
   4   5  10      607.23      683.93     68.55 o 
   5   5  10     4494.70     4807.10    179.77 o 
   6   5  10      795.24      917.57    109.44 o 
   7   5  10     1393.01     1209.93    139.61 o 
   8   5  10      180.07      274.87    110.39 o 
  -8   6  10      655.09      590.77    254.11 o 
  -7   6  10      575.64      656.65    152.99 o 
  -6   6  10     6223.85     6847.38    689.90 o 
  -5   6  10        3.61       58.26     85.15 o 
  -4   6  10      402.38      402.22     95.89 o 
  -3   6  10      913.44     1047.20    120.04 o 
  -2   6  10     4038.92     4616.22    224.66 o 
  -1   6  10        2.47      -49.01     62.13 o 
   0   6  10     1258.08     1171.34    120.18 o 
   1   6  10       46.38       40.40     65.21 o 
   2   6  10    13061.25    12574.22    353.05 o 
   3   6  10        4.85       33.42     46.82 o 
   4   6  10     1796.87     1765.59     94.97 o 
   5   6  10      572.61      570.96     85.14 o 
   6   6  10     2012.96     2233.92    149.79 o 
   7   6  10       12.53       28.71    131.30 o 
   8   6  10        0.33        7.77     93.74 o 
  -8   7  10     1033.17     1106.59    223.62 o 
  -7   7  10     2051.66     1934.24    322.72 o 
  -6   7  10      130.01       28.41     97.61 o 
  -5   7  10      562.13      362.49    117.60 o 
  -4   7  10     3050.38     2937.69    188.52 o 
  -3   7  10     3805.10     3813.99    266.64 o 
  -2   7  10     1033.12     1069.36    128.98 o 
  -1   7  10     2525.03     2323.57    159.24 o 
   0   7  10      286.62      254.48     80.04 o 
   1   7  10      640.24      665.67     99.71 o 
   2   7  10     2126.13     2055.78    153.73 o 
   3   7  10      106.87      139.09     53.73 o 
   4   7  10     1032.98     1046.71     80.19 o 
   5   7  10     3055.93     3187.44    145.73 o 
   6   7  10       43.82       95.32     78.66 o 
   7   7  10     3049.41     3285.15    215.78 o 
   8   7  10      124.51       74.12    100.23 o 
  -8   8  10     2327.28     2700.43    282.48 o 
  -7   8  10      294.23      179.23    120.70 o 
  -6   8  10       85.41      154.13    109.56 o 
  -5   8  10      102.53        8.42     87.42 o 
  -4   8  10     1885.54     2148.85    166.72 o 
  -3   8  10      888.50     1045.28    144.88 o 
  -2   8  10       89.10       -6.42     67.10 o 
  -1   8  10      967.82     1171.06    119.81 o 
   0   8  10    19554.77    20003.86    432.79 o 
   1   8  10        3.42      -17.13     66.89 o 
   2   8  10      132.86      135.50     77.17 o 
   3   8  10      266.97      201.19     57.64 o 
   4   8  10      443.43      446.33     64.31 o 
   5   8  10      318.85      243.73     68.38 o 
   6   8  10     2404.36     2498.46    157.75 o 
   7   8  10       50.28      128.10     88.63 o 
   8   8  10     1789.40     1919.06    176.10 o 
  -8   9  10     1556.39     1149.11    195.46 o 
  -7   9  10       80.99       70.22    128.32 o 
  -6   9  10        0.85      -40.56     90.96 o 
  -5   9  10     5645.21     5889.97    292.62 o 
  -4   9  10      568.57      630.94    108.66 o 
  -3   9  10      557.55      697.92    104.28 o 
  -2   9  10     4234.82     4281.76    215.30 o 
  -1   9  10      598.14      548.33     92.38 o 
   0   9  10       41.09       61.17     66.68 o 
   1   9  10      303.32      179.52    109.86 o 
   2   9  10     1040.39     1026.92    100.16 o 
   3   9  10     3338.42     3527.26    150.31 o 
   4   9  10      478.70      446.90     70.18 o 
   5   9  10     3503.89     3889.62    156.92 o 
   6   9  10      530.92      530.50    124.57 o 
   7   9  10     1040.24      975.05    121.71 o 
   8   9  10      675.48      802.20    128.62 o 
  -8  10  10      426.07      606.93    154.49 o 
  -7  10  10      836.03      466.75    146.81 o 
  -6  10  10     3115.96     2971.01    269.88 o 
  -5  10  10       68.30       -7.55     86.91 o 
  -4  10  10     1823.71     1812.64    155.06 o 
  -3  10  10     1244.18     1491.36    137.42 o 
  -2  10  10     2869.02     2978.19    181.51 o 
  -1  10  10     1073.57      883.52    195.86 o 
   0  10  10     1940.70     2143.67    153.96 o 
   1  10  10       31.41      -55.29     55.29 o 
   2  10  10     9364.90     9704.74    263.54 o 
   3  10  10     2024.83     2198.42    121.50 o 
   4  10  10      291.41      363.28     68.39 o 
   5  10  10      497.60      464.73     77.67 o 
   6  10  10     1004.69     1020.16     96.96 o 
   7  10  10      142.54      120.93     87.53 o 
   8  10  10       46.35      -40.92     90.81 o 
  -8  11  10      500.21      340.40    148.65 o 
  -7  11  10     1542.50     1525.00    207.39 o 
  -6  11  10      327.90      285.20    124.40 o 
  -5  11  10       79.01      -21.82     80.27 o 
  -4  11  10      308.15      428.66    105.94 o 
  -3  11  10     3708.59     4187.17    215.51 o 
  -2  11  10      760.14      845.32    104.90 o 
  -1  11  10     4690.27     4588.55    219.57 o 
   0  11  10     2367.96     2145.32    152.38 o 
   1  11  10     2417.99     2478.59    164.42 o 
   2  11  10     1516.19     1635.50    123.72 o 
   3  11  10      609.78      584.62    139.78 o 
   4  11  10     2213.79     2263.01    122.23 o 
   5  11  10      563.71      600.72     94.87 o 
   6  11  10        6.71       10.02     64.00 o 
   7  11  10     3363.85     3545.78    198.17 o 
  -8  12  10     1488.17     1646.55    186.03 o 
  -7  12  10       14.61      127.66    112.13 o 
  -6  12  10       53.10       51.75     96.12 o 
  -5  12  10      224.63      240.64    107.52 o 
  -4  12  10      791.81      885.07    131.07 o 
  -3  12  10     2453.87     2555.57    172.61 o 
  -2  12  10     1369.25     1744.55    143.49 o 
  -1  12  10      700.74      838.18    104.64 o 
   0  12  10    12671.29    12857.35    383.28 o 
   1  12  10      717.81      582.26     97.43 o 
   2  12  10      319.75      282.32     82.77 o 
   3  12  10     1385.52     1432.61    113.54 o 
   4  12  10      734.68      901.50     86.96 o 
   5  12  10      809.98      898.21    112.41 o 
   6  12  10      116.78       61.78     76.02 o 
   7  12  10       40.71      138.92     89.75 o 
  -8  13  10      123.21       -6.68    110.58 o 
  -7  13  10       81.86       66.33    119.43 o 
  -6  13  10        5.90       23.11    104.17 o 
  -5  13  10     6230.60     6147.37    296.29 o 
  -4  13  10      162.51       63.50     92.24 o 
  -3  13  10     3541.17     3662.42    205.35 o 
  -2  13  10     1243.60     1238.37    124.04 o 
  -1  13  10      244.80      333.63     82.36 o 
   0  13  10        3.83       32.42     84.72 o 
   1  13  10     1550.10     1573.88    137.65 o 
   2  13  10      261.98      315.73     83.46 o 
   3  13  10     2482.22     2666.91    145.87 o 
   4  13  10     1395.56     1518.23    105.03 o 
   5  13  10     5487.22     5771.82    342.39 o 
   6  13  10      126.66       74.64     82.28 o 
   7  13  10        4.19      -94.44     94.44 o 
  -7  14  10     1192.55     1049.22    150.63 o 
  -6  14  10     2634.65     2817.07    331.61 o 
  -5  14  10      310.68      396.97    115.67 o 
  -4  14  10     1544.30     1702.11    213.72 o 
  -3  14  10     2748.15     2394.03    168.08 o 
  -2  14  10     3102.12     3200.65    185.59 o 
  -1  14  10     1074.14     1042.90    114.64 o 
   0  14  10     1529.40     1562.88    133.41 o 
   1  14  10      519.77      524.12     94.30 o 
   2  14  10     7196.72     7374.73    224.59 o 
   3  14  10     7230.88     7274.41    206.49 o 
   4  14  10      618.24      595.41     99.54 o 
   5  14  10      347.23      559.14    127.04 o 
   6  14  10      727.46      664.14    108.74 o 
   7  14  10      117.95      119.48    120.18 o 
  -7  15  10     1348.75      993.03    209.50 o 
  -6  15  10      246.85      239.77    139.76 o 
  -5  15  10      149.73      173.11     96.85 o 
  -4  15  10      575.52      728.31    123.65 o 
  -3  15  10     4373.76     4286.31    218.88 o 
  -2  15  10      159.00      116.55    125.07 o 
  -1  15  10     6360.54     5842.87    219.86 o 
   0  15  10      460.80      482.49     92.60 o 
   1  15  10     2148.50     2106.42    151.73 o 
   2  15  10       78.95       38.87     66.83 o 
   3  15  10      764.20      871.20    107.53 o 
   4  15  10     1071.58     1261.53     99.84 o 
   5  15  10      711.74      734.76    106.80 o 
   6  15  10      173.43      140.16     89.49 o 
   7  15  10     4213.78     4381.98    287.07 o 
  -7  16  10      185.20      250.17    122.51 o 
  -6  16  10       20.71        5.01     89.46 o 
  -5  16  10       71.23      -22.07    110.39 o 
  -4  16  10      568.87      863.05    131.30 o 
  -3  16  10     3136.97     3408.17    224.74 o 
  -2  16  10      482.46      500.07    113.18 o 
  -1  16  10     2152.00     2219.21    200.14 o 
   0  16  10     6912.53     6917.90    306.99 o 
   1  16  10     1152.39     1301.56    116.60 o 
   2  16  10     3106.16     2805.21    161.02 o 
   3  16  10      420.76      505.25    125.49 o 
   4  16  10     2214.74     2019.80    111.16 o 
   5  16  10     1082.98      999.64    146.27 o 
   6  16  10        4.93       45.36     83.61 o 
   7  16  10        0.91      -39.26    128.19 o 
  -7  17  10      221.05      216.05    111.04 o 
  -6  17  10      427.61      297.74    112.28 o 
  -5  17  10     5948.33     6292.01    410.42 o 
  -4  17  10       62.71       49.79    107.45 o 
  -3  17  10     3817.70     3696.63    233.83 o 
  -2  17  10     1365.82     1320.72    129.25 o 
  -1  17  10        0.90      -60.14     64.76 o 
   0  17  10       46.51       91.32     68.47 o 
   1  17  10      868.36     1170.28    113.90 o 
   2  17  10       41.50      120.06     66.29 o 
   3  17  10     2237.81     2178.20    130.74 o 
   4  17  10      452.30      442.32     73.12 o 
   5  17  10     4780.38     5442.62    263.31 o 
   6  17  10       65.82      169.20     97.42 o 
  -7  18  10      662.46      707.73    125.81 o 
  -6  18  10     1545.89     1535.29    173.22 o 
  -5  18  10      649.63      509.41    108.82 o 
  -4  18  10      304.80      382.13     95.40 o 
  -3  18  10     2036.64     2214.80    184.67 o 
  -2  18  10     1176.45     1118.19    112.26 o 
  -1  18  10     1441.40     1438.50    119.90 o 
   0  18  10     1717.90     1707.41    129.00 o 
   1  18  10       16.43       25.74     56.78 o 
   2  18  10     3469.89     3570.25    156.05 o 
   3  18  10     3508.30     3507.88    152.17 o 
   4  18  10      576.59      496.17     91.10 o 
   5  18  10      139.57       97.16     79.94 o 
   6  18  10      148.13      156.67     97.88 o 
  -6  19  10      198.02      194.49     89.69 o 
  -5  19  10       12.67       72.78     77.96 o 
  -4  19  10      366.13      463.11     91.35 o 
  -3  19  10     3564.88     3553.57    182.36 o 
  -2  19  10       52.81      -21.18     60.02 o 
  -1  19  10     6774.53     6103.96    194.11 o 
   0  19  10      117.71       88.04     60.94 o 
   1  19  10     3532.61     3592.83    151.09 o 
   2  19  10      436.44      483.27     82.47 o 
   3  19  10     1105.84     1198.91    139.20 o 
   4  19  10      555.46      447.40    139.01 o 
   5  19  10      235.67      246.51     88.97 o 
   6  19  10       44.18       84.09    110.05 o 
  -6  20  10      306.51      246.87     94.76 o 
  -5  20  10       49.56       99.45     78.23 o 
  -4  20  10        0.12        7.69     72.09 o 
  -3  20  10     2059.74     2092.33    163.04 o 
  -2  20  10     1156.47     1197.44    108.99 o 
  -1  20  10     3288.63     3096.08    201.56 o 
   0  20  10     3077.08     3096.19    142.97 o 
   1  20  10      760.17      696.92    104.61 o 
   2  20  10     1824.75     1712.83    137.77 o 
   3  20  10     1085.85     1390.08    132.45 o 
   4  20  10      869.06      713.53    129.84 o 
   5  20  10      986.74      996.80    120.64 o 
   6  20  10       15.48       10.95     79.17 o 
  -6  21  10       42.51      104.97     90.37 o 
  -5  21  10     5129.77     5308.19    258.79 o 
  -4  21  10      636.30      646.77     99.22 o 
  -3  21  10      890.02     1236.94    119.09 o 
  -2  21  10      551.75      508.40     90.00 o 
  -1  21  10       42.50      -12.03     62.04 o 
   0  21  10      379.26      345.82     86.79 o 
   1  21  10     1313.77     1487.84    132.79 o 
   2  21  10        4.14       44.57     70.31 o 
   3  21  10      782.40      872.35    124.84 o 
   4  21  10       90.23      124.87     93.86 o 
   5  21  10     1934.31     2044.20    159.68 o 
  -6  22  10       70.33      124.92     91.07 o 
  -5  22  10      307.86      335.20    125.87 o 
  -4  22  10       50.18       58.26     77.08 o 
  -3  22  10     1464.78     1511.66    127.94 o 
  -2  22  10       85.28      -13.36     79.51 o 
  -1  22  10     1346.20     1424.41    137.36 o 
   0  22  10     2647.47     2330.94    157.97 o 
   1  22  10        7.23      -53.27     71.74 o 
   2  22  10     1115.25     1097.28    120.43 o 
   3  22  10     3818.91     3637.52    195.46 o 
   4  22  10       56.41       63.17    114.32 o 
   5  22  10      551.36      809.97    136.99 o 
  -5  23  10       45.04      183.01    112.60 o 
  -4  23  10       33.38       48.84     84.56 o 
  -3  23  10     2387.48     2399.35    194.92 o 
  -2  23  10       78.13      215.00     82.80 o 
  -1  23  10     4576.90     4310.05    206.86 o 
   0  23  10      149.12       -8.63     77.69 o 
   1  23  10     1843.11     1909.63    238.23 o 
   2  23  10      260.42      238.55     91.97 o 
   3  23  10       65.10      143.37     84.79 o 
   4  23  10       44.76      -60.84     96.52 o 
   5  23  10       74.82       58.92    109.84 o 
  -5  24  10       62.20       17.90    160.09 o 
  -4  24  10      122.49      -10.26     89.72 o 
  -3  24  10      335.40      427.07    103.75 o 
  -2  24  10      828.03      790.63    107.49 o 
  -1  24  10     2833.05     2666.09    170.38 o 
   0  24  10     1001.41     1016.49    119.01 o 
   1  24  10      647.75      732.92    110.36 o 
   2  24  10     1360.44     1350.74    130.45 o 
   3  24  10     1100.19     1279.58    173.44 o 
   4  24  10      525.08      482.83    143.37 o 
  -4  25  10      220.59      102.09    139.21 o 
  -3  25  10      202.89      219.66     84.03 o 
  -2  25  10       65.87      177.34     78.18 o 
  -1  25  10       70.96       35.07     76.76 o 
   0  25  10        0.13      -71.18     71.18 o 
   1  25  10      619.00      575.92    109.18 o 
   2  25  10       70.83      179.39     85.29 o 
   3  25  10     1029.87     1151.02    147.58 o 
   4  25  10      150.56       75.78    146.25 o 
  -4  26  10       56.78     -130.92    186.77 o 
  -3  26  10      692.21      728.01    187.45 o 
  -2  26  10       54.98      -10.36    108.57 o 
  -1  26  10      548.34      532.61     90.05 o 
   0  26  10     1568.46     1427.86    136.33 o 
   1  26  10       33.27       47.72     89.64 o 
   2  26  10      407.58      312.50     97.33 o 
   3  26  10     1751.67     1719.76    205.23 o 
  -3  27  10      716.08      716.67    151.73 o 
  -2  27  10      442.40      326.29    237.54 o 
  -1  27  10     1035.95      796.04    154.98 o 
   0  27  10        1.15        3.41     70.86 o 
   1  27  10     1207.69      969.80    122.78 o 
   2  27  10       19.70       61.29     83.86 o 
   3  27  10        6.82      109.61    119.10 o 
  -3  28  10      623.80      512.70    166.65 o 
  -2  28  10      511.23      676.24    151.37 o 
  -1  28  10     1178.31     1087.52    204.85 o 
   0  28  10       61.50       71.18    121.21 o 
   1  28  10      296.94      594.88    157.63 o 
   2  28  10      604.17      629.56    107.70 o 
  -1  29  10        6.86       31.41    113.60 o 
   0  29  10       38.22     -100.71    100.71 o 
   1  29  10      343.87      152.62    139.64 o 
  -7   0  11      391.65      226.16    185.50 o 
  -5   0  11     4076.40     4578.29    356.36 o 
  -3   0  11     5886.73     6151.25    358.93 o 
  -1   0  11     7930.13     7821.51    391.33 o 
   1   0  11      238.18      281.73    125.16 o 
   3   0  11     7451.26     7328.86    473.91 o 
   5   0  11     1163.26     1108.02    191.69 o 
   7   0  11     2039.72     2208.90    216.69 o 
  -8   1  11      331.94      571.80    162.60 o 
  -7   1  11     2075.64     2134.75    253.35 o 
  -6   1  11     1204.77     1202.25    195.63 o 
  -5   1  11      194.21      260.54    107.83 o 
  -4   1  11     2709.13     2845.67    197.02 o 
  -3   1  11     1414.34     1512.02    149.24 o 
  -2   1  11     2536.29     2433.63    172.32 o 
  -1   1  11     2521.08     2263.49    169.01 o 
   0   1  11     1098.71     1115.89    127.38 o 
   1   1  11      997.19      980.39    146.71 o 
   2   1  11       10.95       -9.25     75.86 o 
   3   1  11     1389.79     1490.84    197.83 o 
   4   1  11     2697.99     3022.43    209.54 o 
   5   1  11     1436.42     1618.49    112.14 o 
   6   1  11     2791.86     2768.84    155.74 o 
   7   1  11      177.04       -9.54     81.62 o 
  -8   2  11        0.22       65.14    117.13 o 
  -7   2  11     1324.82     1203.57    275.71 o 
  -6   2  11       55.48       -6.35    109.61 o 
  -5   2  11      448.95      388.17    157.71 o 
  -4   2  11       85.64       75.68     80.67 o 
  -3   2  11      241.28      243.80     87.52 o 
  -2   2  11       19.92      -51.77     67.94 o 
  -1   2  11     1899.20     1805.62    153.24 o 
   0   2  11       19.77       51.14     69.10 o 
   1   2  11    16333.21    14623.81    374.26 o 
   2   2  11       29.48      -41.55     71.48 o 
   3   2  11      348.20      412.32     99.29 o 
   4   2  11       18.06      -81.35     81.35 o 
   5   2  11      290.79      252.13     78.87 o 
   6   2  11        3.55      -53.85     73.65 o 
   7   2  11      308.07      190.45     88.31 o 
  -8   3  11      100.47      204.65    133.85 o 
  -7   3  11      773.60      763.93    167.42 o 
  -6   3  11     1724.09     1578.99    216.61 o 
  -5   3  11       19.64     -112.15    134.24 o 
  -4   3  11     5368.89     5589.59    268.85 o 
  -3   3  11     1249.92     1040.82    147.44 o 
  -2   3  11     1257.79     1371.97    135.70 o 
  -1   3  11     2799.86     2646.05    179.66 o 
   0   3  11      306.60      283.62     90.66 o 
   1   3  11        4.58       16.19    118.47 o 
   2   3  11        0.76       62.08    130.20 o 
   3   3  11      766.88      543.11    110.43 o 
   4   3  11     3089.19     2976.09    209.56 o 
   5   3  11      802.13      986.09    106.63 o 
   6   3  11     2022.83     2176.85    144.74 o 
   7   3  11      297.52      289.03     91.20 o 
  -8   4  11      325.22      435.57    158.65 o 
  -7   4  11       45.11      154.55    172.79 o 
  -6   4  11       62.43      157.81    121.83 o 
  -5   4  11     4797.99     4875.20    294.21 o 
  -4   4  11        3.42      -11.93     72.55 o 
  -3   4  11     1256.06     1225.36    134.17 o 
  -2   4  11      206.76      164.22     79.67 o 
  -1   4  11     8402.74     8125.81    268.16 o 
   0   4  11       62.16       29.81     69.72 o 
   1   4  11      135.49      136.28     78.08 o 
   2   4  11       16.92       -8.69     74.76 o 
   3   4  11     4349.93     3747.92    221.36 o 
   4   4  11       20.38       -2.12     87.26 o 
   5   4  11     1064.43     1330.18    122.74 o 
   6   4  11       20.32        4.43     73.89 o 
   7   4  11     1361.82     1458.12    132.86 o 
  -8   5  11      389.78      288.30    243.94 o 
  -7   5  11     1524.56     1594.96    435.80 o 
  -6   5  11     2189.68     2160.85    285.87 o 
  -5   5  11       72.03      137.82     96.36 o 
  -4   5  11      484.64      558.57    167.98 o 
  -3   5  11     3011.49     3258.06    337.55 o 
  -2   5  11     2724.04     2722.92    181.62 o 
  -1   5  11      999.33     1222.56    129.71 o 
   0   5  11     1446.85     1402.38    293.05 o 
   1   5  11      101.26      199.54     79.80 o 
   2   5  11      929.50     1005.95    203.19 o 
   3   5  11     1796.66     1653.92    154.47 o 
   4   5  11     1547.02     1645.62    179.35 o 
   5   5  11     1581.08     1470.50    122.34 o 
   6   5  11     1498.16     1825.63    160.80 o 
   7   5  11       31.09       54.28     82.28 o 
  -8   6  11      221.69      151.90    129.15 o 
  -7   6  11     2371.26     2594.78    348.13 o 
  -6   6  11       32.50       71.89    111.23 o 
  -5   6  11      932.05      995.57    209.76 o 
  -4   6  11       17.70       83.09    111.35 o 
  -3   6  11      172.19      -61.48    146.12 o 
  -2   6  11      272.85      327.90     88.60 o 
  -1   6  11      396.68      380.58     92.56 o 
   0   6  11        2.17       65.00     78.86 o 
   1   6  11    16552.00    16260.03    498.08 o 
   2   6  11        3.41       50.57     75.01 o 
   3   6  11      393.75      395.41    101.79 o 
   4   6  11       13.99       -9.44     64.49 o 
   5   6  11       21.13      -63.69     63.69 o 
   6   6  11      170.61       65.03     82.55 o 
   7   6  11      471.31      419.82     97.44 o 
  -8   7  11      178.01       33.01    112.91 o 
  -7   7  11      620.40      707.72    416.74 o 
  -6   7  11      375.21      189.14    210.91 o 
  -5   7  11       14.86       37.96     90.15 o 
  -4   7  11     6394.86     6609.27    310.29 o 
  -3   7  11      265.60      282.44    153.68 o 
  -2   7  11     1118.77     1252.63    129.38 o 
  -1   7  11     4416.93     4507.21    229.04 o 
   0   7  11       44.77       16.02     70.80 o 
   1   7  11        8.82       17.45     69.98 o 
   2   7  11       46.08       -9.58     71.55 o 
   3   7  11     1526.36     1882.92    165.62 o 
   4   7  11     4475.15     4146.67    240.60 o 
   5   7  11      384.26      449.30    109.40 o 
   6   7  11     2582.62     2575.01    167.52 o 
   7   7  11      715.81      498.45    121.92 o 
  -7   8  11       41.78     -101.24    101.24 o 
  -6   8  11      125.62        2.90    107.81 o 
  -5   8  11     4469.87     4442.16    281.00 o 
  -4   8  11      511.72      423.79    102.74 o 
  -3   8  11     2795.11     2958.56    192.07 o 
  -2   8  11     1635.49     1827.60    153.28 o 
  -1   8  11     4781.24     4836.65    246.02 o 
   0   8  11        4.28      113.93     82.16 o 
   1   8  11      189.75       41.83     73.56 o 
   2   8  11      174.27      117.12     82.24 o 
   3   8  11     5347.38     5706.19    272.09 o 
   4   8  11      529.35      507.76    109.69 o 
   5   8  11      844.47      989.24    115.82 o 
   6   8  11      319.38      342.41    129.47 o 
   7   8  11      861.09      942.33    116.76 o 
  -7   9  11      600.83      593.08    156.29 o 
  -6   9  11     2554.71     2610.12    267.71 o 
  -5   9  11      403.82      339.68    111.51 o 
  -4   9  11      260.80      237.44     98.55 o 
  -3   9  11     1678.99     1490.34    191.46 o 
  -2   9  11     1183.82     1311.67    135.00 o 
  -1   9  11     2576.52     2614.48    175.39 o 
   0   9  11      524.47      697.86    196.86 o 
   1   9  11      344.22      189.48     81.17 o 
   2   9  11     3701.83     3303.50    229.57 o 
   3   9  11     1773.37     1774.33    159.01 o 
   4   9  11      815.38      824.31    116.03 o 
   5   9  11     2588.16     2764.23    199.59 o 
   6   9  11       85.36      106.43     96.16 o 
   7   9  11      148.93       98.46     77.14 o 
  -7  10  11     1780.81     1791.61    234.36 o 
  -6  10  11      179.01      235.43    132.38 o 
  -5  10  11      555.13      673.91    138.91 o 
  -4  10  11      120.51      261.90     95.19 o 
  -3  10  11      171.22      163.61    120.75 o 
  -2  10  11     3729.66     3468.87    204.01 o 
  -1  10  11      812.94      918.25    130.94 o 
   0  10  11      525.10      405.48    126.54 o 
   1  10  11     9859.43     9899.84    297.75 o 
   2  10  11     1085.37      983.00    125.07 o 
   3  10  11       33.23      -70.77     70.77 o 
   4  10  11      749.34      832.34    109.02 o 
   5  10  11      158.27       -6.44     91.60 o 
   6  10  11      555.33      431.23    118.62 o 
   7  10  11      336.23      314.37     98.72 o 
  -7  11  11      194.57      193.19    124.53 o 
  -6  11  11       33.61      -88.17    184.23 o 
  -5  11  11       55.82       56.23     90.82 o 
  -4  11  11     7920.08     7374.71    276.16 o 
  -3  11  11      845.04      975.50    276.47 o 
  -2  11  11     1816.45     1634.42    224.10 o 
  -1  11  11     2533.52     2431.96    169.42 o 
   0  11  11        9.51        3.74     70.10 o 
   1  11  11       40.68      -64.43     64.43 o 
   2  11  11      853.77      829.93    124.70 o 
   3  11  11      651.66      597.67    112.26 o 
   4  11  11     3155.37     3265.12    170.67 o 
   5  11  11     1374.28     1387.01    155.85 o 
   6  11  11     4122.89     4605.42    602.76 o 
   7  11  11      397.15      559.83    130.51 o 
  -7  12  11      118.17      193.16    130.19 o 
  -6  12  11      561.37      456.29    144.84 o 
  -5  12  11     2628.40     2736.14    224.44 o 
  -4  12  11      442.31      337.29    163.67 o 
  -3  12  11     2354.52     2693.58    187.11 o 
  -2  12  11     1329.07     1534.93    178.29 o 
  -1  12  11     2293.21     2343.75    196.47 o 
   0  12  11      667.94      718.33    147.81 o 
   1  12  11      154.54       71.54     74.63 o 
   2  12  11       10.95      -55.69     70.07 o 
   3  12  11     5045.21     5007.47    252.45 o 
   4  12  11     2160.87     2326.89    148.20 o 
   5  12  11       20.98      -29.89     92.02 o 
   6  12  11      261.98      420.51    133.13 o 
   7  12  11     1121.08     1301.28    200.57 o 
  -7  13  11      194.10      149.14    125.72 o 
  -6  13  11     2209.11     1978.90    265.54 o 
  -5  13  11      629.18      691.62    131.29 o 
  -4  13  11      554.17      403.10    112.60 o 
  -3  13  11     1459.44     1512.81    145.21 o 
  -2  13  11     3085.20     2868.67    184.99 o 
  -1  13  11      963.53     1228.45    199.16 o 
   0  13  11     2207.85     1953.92    155.12 o 
   1  13  11       45.53      -67.19     67.19 o 
   2  13  11     3689.69     3455.21    204.44 o 
   3  13  11      102.72      102.52     79.16 o 
   4  13  11     1577.99     1850.45    135.82 o 
   5  13  11     1258.51     1258.38    154.67 o 
   6  13  11      112.95      210.81    128.44 o 
  -7  14  11     1075.19     1312.24    362.10 o 
  -6  14  11       72.29      -99.42     99.42 o 
  -5  14  11      563.71      338.31    116.47 o 
  -4  14  11      498.25      660.44    149.68 o 
  -3  14  11       49.12       72.99     79.52 o 
  -2  14  11     1492.49     1730.46    150.89 o 
  -1  14  11     1633.68     1819.26    221.12 o 
   0  14  11     2593.30     2429.98    235.10 o 
   1  14  11     4402.55     4606.72    328.92 o 
   2  14  11     2244.53     2289.35    172.21 o 
   3  14  11      198.39      256.95     91.70 o 
   4  14  11      983.13     1081.93    108.84 o 
   5  14  11        0.87       31.13     97.67 o 
   6  14  11      210.42      145.14    124.63 o 
  -6  15  11       11.01       28.79    109.21 o 
  -5  15  11        0.05      -12.03     87.62 o 
  -4  15  11     5984.42     6279.18    405.52 o 
  -3  15  11       49.12       45.70     87.66 o 
  -2  15  11     3106.72     3049.67    211.63 o 
  -1  15  11      721.95      974.52    121.19 o 
   0  15  11      163.43      127.12     76.27 o 
   1  15  11       57.13      115.98     83.41 o 
   2  15  11      402.99      257.47     82.10 o 
   3  15  11      229.58      175.13     83.83 o 
   4  15  11     2312.40     2414.11    178.59 o 
   5  15  11      200.23      155.35    102.86 o 
   6  15  11     3367.63     3813.99    245.56 o 
  -6  16  11      574.92      324.10    116.23 o 
  -5  16  11     1281.61     1433.04    172.67 o 
  -4  16  11      544.33      565.46    121.33 o 
  -3  16  11      429.98      716.12    111.47 o 
  -2  16  11     3077.99     3117.07    200.75 o 
  -1  16  11     1360.32     1389.51    139.74 o 
   0  16  11      447.85      215.72     90.96 o 
   1  16  11     1861.30     2091.17    147.89 o 
   2  16  11      227.07      281.34    125.86 o 
   3  16  11     4640.06     4542.03    216.50 o 
   4  16  11     1341.57     1375.72    122.99 o 
   5  16  11      336.18      410.02    116.61 o 
   6  16  11      185.38      164.08    127.02 o 
  -6  17  11     3610.95     3787.12    258.78 o 
  -5  17  11      332.65      261.93    111.11 o 
  -4  17  11       68.34      119.89     90.03 o 
  -3  17  11      738.11      451.23    112.87 o 
  -2  17  11     1379.30     1438.37    143.36 o 
  -1  17  11      353.38      394.97     96.59 o 
   0  17  11     2498.37     2577.49    160.03 o 
   1  17  11       42.70      -10.43     85.91 o 
   2  17  11     3755.66     4134.19    201.26 o 
   3  17  11        2.66      -15.35     70.02 o 
   4  17  11     1449.02     1465.59    132.97 o 
   5  17  11      226.92      237.37    208.18 o 
   6  17  11      255.16      194.01    185.28 o 
  -6  18  11      121.82      233.01    113.23 o 
  -5  18  11        5.71      -76.29     76.29 o 
  -4  18  11      148.59      207.38    120.62 o 
  -3  18  11       14.25      -68.33     90.51 o 
  -2  18  11     2197.56     2194.39    215.66 o 
  -1  18  11     1459.89     1415.01    125.90 o 
   0  18  11     1544.13     1729.38    136.31 o 
   1  18  11     3089.20     3013.03    174.31 o 
   2  18  11      861.47      621.03    140.93 o 
   3  18  11      842.65     1023.83    117.94 o 
   4  18  11      186.93      430.27     99.05 o 
   5  18  11      212.12      203.53    126.33 o 
  -6  19  11       87.72      139.57     97.64 o 
  -5  19  11       53.14      -29.45     89.30 o 
  -4  19  11     6771.26     6933.27    267.37 o 
  -3  19  11      189.05      117.30     81.61 o 
  -2  19  11     1624.62     1744.85    138.78 o 
  -1  19  11      305.43      223.96     92.72 o 
   0  19  11      648.80      786.44    103.09 o 
   1  19  11      198.86      253.65     77.02 o 
   2  19  11      508.17      399.69    118.10 o 
   3  19  11       23.09      109.43     88.71 o 
   4  19  11     1706.70     1617.87    204.07 o 
   5  19  11        4.88      -16.93    110.57 o 
  -5  20  11      336.94      357.86     96.08 o 
  -4  20  11      460.75      462.97    100.48 o 
  -3  20  11      444.46      350.36     90.73 o 
  -2  20  11     3644.30     3491.05    211.81 o 
  -1  20  11      673.50      828.58     98.97 o 
   0  20  11      192.21       25.47    145.61 o 
   1  20  11     1347.33     1370.11    148.58 o 
   2  20  11       95.85        7.05    117.00 o 
   3  20  11     2454.00     2724.92    197.96 o 
   4  20  11     1726.42     1603.61    203.36 o 
   5  20  11       31.60      -55.50    122.67 o 
  -5  21  11      241.67      334.49     90.13 o 
  -4  21  11      427.05      469.38     97.08 o 
  -3  21  11      205.55      334.00     95.69 o 
  -2  21  11     1327.40     1409.83    128.71 o 
  -1  21  11       14.20      119.27     83.97 o 
   0  21  11     1672.44     1681.39    161.95 o 
   1  21  11       18.64        2.09     90.23 o 
   2  21  11     1842.39     1660.01    144.56 o 
   3  21  11      388.54      228.30     89.44 o 
   4  21  11      614.50      509.45    143.46 o 
  -4  22  11      208.06      283.32     90.65 o 
  -3  22  11      453.62      351.88    101.62 o 
  -2  22  11      766.03      953.19    128.15 o 
  -1  22  11     1243.31     1297.06    156.61 o 
   0  22  11      991.32     1386.03    145.78 o 
   1  22  11     1283.33     1445.60    138.06 o 
   2  22  11      709.18      550.71    105.64 o 
   3  22  11      660.61      424.43    100.87 o 
   4  22  11      556.92      500.12    140.98 o 
  -4  23  11     2900.29     2911.91    208.20 o 
  -3  23  11      476.09      227.29    187.05 o 
  -2  23  11      439.51      376.70    102.30 o 
  -1  23  11      153.20      146.23    102.33 o 
   0  23  11      179.45      241.64     96.15 o 
   1  23  11       28.13       43.98     77.24 o 
   2  23  11      336.58      254.51     92.37 o 
   3  23  11       93.24      -31.00     76.83 o 
   4  23  11      824.23      757.94    161.63 o 
  -4  24  11      111.24       43.38    112.97 o 
  -3  24  11       69.77       93.11     91.70 o 
  -2  24  11     1336.54     1464.36    227.03 o 
  -1  24  11      138.22      241.05     95.84 o 
   0  24  11      148.18      183.60     87.73 o 
   1  24  11     1197.24     1163.82    127.79 o 
   2  24  11        0.73       26.12     82.95 o 
   3  24  11      740.18      653.67    110.54 o 
  -3  25  11       12.50      -81.42     81.42 o 
  -2  25  11      618.09      571.56    118.58 o 
  -1  25  11       85.27      -39.96     87.72 o 
   0  25  11      704.61      674.17    114.80 o 
   1  25  11        2.57      -38.18     78.07 o 
   2  25  11     1232.84     1300.48    135.45 o 
  -2  26  11     1035.92     1064.67    139.17 o 
  -1  26  11     1445.19     1445.34    140.41 o 
   0  26  11      651.09      671.13    115.08 o 
   1  26  11      308.31      170.23     90.32 o 
   2  26  11      707.34      762.22    117.33 o 
  -1  27  11       48.22       27.11    110.46 o 
   0  27  11      431.09      211.37     96.52 o 
  -6   0  12     2731.87     2846.01    411.66 o 
  -4   0  12      342.93      602.21    200.75 o 
  -2   0  12     1750.65     1675.21    221.42 o 
   0   0  12     3578.18     2762.96    271.68 o 
   2   0  12    12512.45    12632.14    515.35 o 
   4   0  12      510.78      146.82    142.87 o 
   6   0  12      838.39      820.77    322.72 o 
  -7   1  12      735.99      649.15    166.39 o 
  -6   1  12      451.66      696.67    169.79 o 
  -5   1  12     2040.51     2160.88    191.26 o 
  -4   1  12      402.25      526.69    113.86 o 
  -3   1  12     2639.29     2811.08    198.79 o 
  -2   1  12     1312.53     1401.05    148.48 o 
  -1   1  12     1638.76     1853.94    164.64 o 
   0   1  12      825.17     1044.27    133.15 o 
   1   1  12      113.15      -47.81     76.11 o 
   2   1  12       42.51      145.58     90.40 o 
   3   1  12      411.22      238.54    100.18 o 
   4   1  12      750.29      436.86    110.90 o 
   5   1  12     2578.30     2127.99    240.65 o 
   6   1  12     1112.39     1086.09    251.48 o 
  -7   2  12        5.91        9.42    109.97 o 
  -6   2  12       11.08      -13.01    103.12 o 
  -5   2  12       23.37      -93.89     93.89 o 
  -4   2  12     1081.17     1425.20    183.02 o 
  -3   2  12       74.68       37.04     82.47 o 
  -2   2  12     2415.92     2101.29    173.08 o 
  -1   2  12        7.65      -45.71     73.20 o 
   0   2  12    11357.71    11282.15    335.11 o 
   1   2  12      233.90       68.96     88.81 o 
   2   2  12       12.56       28.25     82.56 o 
   3   2  12       61.02      -15.62     81.15 o 
   4   2  12      931.67     1132.53    147.91 o 
   5   2  12       33.82      178.69    104.72 o 
   6   2  12      234.98       88.94    237.59 o 
  -7   3  12      208.19      234.04    186.77 o 
  -6   3  12     1480.77     1590.76    229.05 o 
  -5   3  12     1203.04     1089.31    147.61 o 
  -4   3  12      128.13      130.66     84.83 o 
  -3   3  12      756.29      723.52    141.94 o 
  -2   3  12     2843.46     2769.77    191.88 o 
  -1   3  12     2280.73     2298.19    252.40 o 
   0   3  12      949.18      910.56    125.38 o 
   1   3  12      143.56      190.79     90.32 o 
   2   3  12      270.34      327.14    101.88 o 
   3   3  12     1330.01     1248.45    154.04 o 
   4   3  12     1677.09     1469.86    160.94 o 
   5   3  12     1516.49     1427.43    179.72 o 
   6   3  12      955.82     1405.45    292.22 o 
  -7   4  12        1.08      -54.06    113.24 o 
  -6   4  12     3193.20     3017.44    293.28 o 
  -5   4  12       13.88      -62.06     82.16 o 
  -4   4  12     1707.48     1666.30    166.72 o 
  -3   4  12        0.88       38.83     78.92 o 
  -2   4  12      115.27      119.17     84.68 o 
  -1   4  12       29.13       59.74     79.02 o 
   0   4  12     1445.25     1468.78    153.30 o 
   1   4  12       40.18      266.41     95.29 o 
   2   4  12    10805.67    10491.34    352.97 o 
   3   4  12      258.80      249.20    135.39 o 
   4   4  12      331.22      400.06    110.84 o 
   5   4  12       23.95      -30.98     88.53 o 
   6   4  12      107.35      112.84    165.04 o 
  -7   5  12      801.88      884.71    293.50 o 
  -6   5  12     1102.06     1298.94    242.67 o 
  -5   5  12     1253.67     1330.06    269.18 o 
  -4   5  12       31.76      -91.06     91.06 o 
  -3   5  12     5220.34     4991.98    264.81 o 
  -2   5  12     1994.93     2126.86    361.27 o 
  -1   5  12     2444.03     2494.61    181.55 o 
   0   5  12     2591.46     2398.30    181.13 o 
   1   5  12      325.47      277.89     94.26 o 
   2   5  12      246.63      352.61    100.66 o 
   3   5  12      474.18      302.07    103.24 o 
   4   5  12      701.77      678.87    128.11 o 
   5   5  12     2367.51     2359.10    283.88 o 
   6   5  12      253.49      214.90    231.24 o 
  -7   6  12      444.02      295.11    152.60 o 
  -6   6  12       19.58      108.89    123.90 o 
  -5   6  12        3.98        2.16    110.12 o 
  -4   6  12     2925.76     3187.19    215.49 o 
  -3   6  12     2064.66     2027.44    175.81 o 
  -2   6  12     2804.64     2807.20    196.14 o 
  -1   6  12       22.51       12.97     77.10 o 
   0   6  12     6632.28     6399.69    264.82 o 
   1   6  12      315.57      163.10     89.64 o 
   2   6  12        2.65      -76.34     81.42 o 
   3   6  12        4.10      -46.29     77.47 o 
   4   6  12     2272.02     2184.07    189.02 o 
   5   6  12      335.25      268.72    107.55 o 
   6   6  12      178.15      192.18    194.39 o 
  -7   7  12      202.72      418.26    156.29 o 
  -6   7  12      624.58      336.12    207.10 o 
  -5   7  12     3596.63     3687.35    270.57 o 
  -4   7  12      350.08      479.52    112.54 o 
  -3   7  12        5.61      119.77     90.23 o 
  -2   7  12     2500.51     2548.53    187.00 o 
  -1   7  12       97.84       17.53     86.19 o 
   0   7  12     1500.44     1338.73    140.47 o 
   1   7  12      247.25      237.52     91.95 o 
   2   7  12       11.56      -40.30     75.46 o 
   3   7  12     2811.43     2721.86    208.22 o 
   4   7  12      564.29      627.11    121.92 o 
   5   7  12     1177.45     1354.65    162.45 o 
   6   7  12     1752.22     1611.70    272.63 o 
  -7   8  12      650.64      608.75    250.30 o 
  -6   8  12     1944.97     1730.03    229.24 o 
  -5   8  12        0.72      -40.75     89.90 o 
  -4   8  12     2804.10     2808.97    202.25 o 
  -3   8  12      219.86      261.44     92.45 o 
  -2   8  12        3.72       49.11     77.21 o 
  -1   8  12     1430.60     1520.08    149.07 o 
   0   8  12      192.58      301.63     93.49 o 
   1   8  12      478.32      490.88    104.17 o 
   2   8  12     6148.03     5475.50    272.03 o 
   3   8  12      853.61      798.52    126.07 o 
   4   8  12       54.23       68.09     79.78 o 
   5   8  12      679.02      633.40    108.86 o 
   6   8  12        1.90      131.69    164.84 o 
  -6   9  12      989.49      889.24    181.98 o 
  -5   9  12      359.99      173.15    108.42 o 
  -4   9  12       38.07       -2.84     78.47 o 
  -3   9  12     5543.21     5178.48    264.32 o 
  -2   9  12     1273.22     1303.17    145.61 o 
  -1   9  12      483.14      309.52     93.20 o 
   0   9  12     3107.02     3350.18    208.99 o 
   1   9  12     1685.44     1465.17    212.00 o 
   2   9  12       89.64       -2.59     82.21 o 
   3   9  12        1.95       36.05     97.20 o 
   4   9  12      777.24      823.45    185.95 o 
   5   9  12     1320.77     1656.93    176.38 o 
   6   9  12      739.24      651.58    193.10 o 
  -6  10  12       23.65      186.05    182.96 o 
  -5  10  12       26.13      -91.97     91.97 o 
  -4  10  12     1185.93     1302.35    162.48 o 
  -3  10  12     1077.39     1002.72    177.15 o 
  -2  10  12     2679.92     2908.87    198.73 o 
  -1  10  12      473.96      321.11    139.74 o 
   0  10  12     2292.85     2654.06    186.13 o 
   1  10  12       34.81      -71.55     71.55 o 
   2  10  12       22.02      -14.85     75.34 o 
   3  10  12        2.73      -25.80     77.69 o 
   4  10  12     2186.87     2070.23    183.28 o 
   5  10  12      676.19     1006.59    167.97 o 
   6  10  12       34.69      -88.03    128.82 o 
  -6  11  12      279.96      390.69    139.76 o 
  -5  11  12     3039.79     3286.94    257.04 o 
  -4  11  12      149.69       70.46     89.78 o 
  -3  11  12      128.99      198.27     90.44 o 
  -2  11  12     1591.05     1282.71    259.15 o 
  -1  11  12     1316.81     1202.25    143.41 o 
   0  11  12      683.50      837.68    118.83 o 
   1  11  12     1353.14     1312.46    140.46 o 
   2  11  12       44.64       27.42    114.22 o 
   3  11  12     2588.90     2291.26    187.17 o 
   4  11  12      429.62      494.22    103.51 o 
   5  11  12     1555.75     1903.08    213.38 o 
   6  11  12     1212.63     1460.06    251.07 o 
  -6  12  12     1280.57     1540.09    230.63 o 
  -5  12  12      120.80      207.17    118.12 o 
  -4  12  12     1186.03     1014.68    138.79 o 
  -3  12  12      279.62      315.99    100.39 o 
  -2  12  12       31.66       49.52     82.94 o 
  -1  12  12      765.30      801.96    114.39 o 
   0  12  12      525.90      759.24    117.30 o 
   1  12  12     1975.90     1905.51    162.30 o 
   2  12  12     3723.43     3649.17    284.62 o 
   3  12  12      289.49      207.31     95.40 o 
   4  12  12       34.28      -14.44     76.40 o 
   5  12  12     1190.76     1019.81    171.93 o 
   6  12  12       58.19      166.53    163.90 o 
  -6  13  12      818.95      753.46    177.86 o 
  -5  13  12       39.01       67.47     96.08 o 
  -4  13  12      121.23       40.06     99.69 o 
  -3  13  12     5260.83     4867.83    255.00 o 
  -2  13  12      502.56      414.95    105.26 o 
  -1  13  12      824.85      879.38    123.86 o 
   0  13  12      862.34      877.65    138.27 o 
   1  13  12     1584.39     1564.11    153.24 o 
   2  13  12       64.08      150.62     84.10 o 
   3  13  12       19.11       23.95     78.28 o 
   4  13  12      694.76      659.34    110.46 o 
   5  13  12     1211.34     1240.90    184.97 o 
  -6  14  12       61.11      -53.50    113.83 o 
  -5  14  12      315.62      295.89    117.73 o 
  -4  14  12      888.72     1000.00    152.22 o 
  -3  14  12      632.88      767.94    120.73 o 
  -2  14  12      928.47     1058.61    133.54 o 
  -1  14  12     1765.69     1509.59    148.53 o 
   0  14  12     2641.92     2376.85    243.90 o 
   1  14  12      111.93       95.31     83.31 o 
   2  14  12      205.72      280.68     97.62 o 
   3  14  12      110.89      155.48     84.11 o 
   4  14  12     1298.77     1587.39    156.71 o 
   5  14  12      445.45      374.10    135.30 o 
  -5  15  12     3523.67     3059.40    246.18 o 
  -4  15  12      391.51      409.43    186.20 o 
  -3  15  12        0.99       57.57     86.96 o 
  -2  15  12     1048.33     1030.26    131.86 o 
  -1  15  12     1145.10     1050.82    134.97 o 
   0  15  12      314.27      320.86     95.64 o 
   1  15  12     1369.30     1139.10    154.78 o 
   2  15  12       11.37       92.03     83.66 o 
   3  15  12     2922.35     3084.53    189.61 o 
   4  15  12        6.43      -70.84     70.84 o 
   5  15  12     1036.28      884.61    257.62 o 
  -5  16  12      170.55      162.74    111.41 o 
  -4  16  12      327.35      213.92    108.21 o 
  -3  16  12      492.85      447.08    106.16 o 
  -2  16  12       62.33      -35.56     79.96 o 
  -1  16  12     1553.36     1348.79    140.80 o 
   0  16  12     2063.33     2208.08    170.85 o 
   1  16  12      727.07      757.93    120.46 o 
   2  16  12     2101.37     2181.81    162.13 o 
   3  16  12      968.50      745.11    112.89 o 
   4  16  12       24.25      114.08     83.44 o 
   5  16  12      470.12      432.17    181.58 o 
  -5  17  12       34.10      -73.80    153.30 o 
  -4  17  12       14.71      -88.63     88.63 o 
  -3  17  12     3468.30     3559.03    219.32 o 
  -2  17  12       59.38      110.16     81.47 o 
  -1  17  12      776.29      827.75    117.57 o 
   0  17  12      203.65      222.82     93.19 o 
   1  17  12     2459.94     2209.91    158.75 o 
   2  17  12       13.64       38.04     76.67 o 
   3  17  12       16.98        0.35     74.81 o 
   4  17  12       27.04      -74.13     93.01 o 
  -5  18  12      216.96      259.76    109.40 o 
  -4  18  12       94.85      257.50    126.58 o 
  -3  18  12      379.05      255.11    107.85 o 
  -2  18  12      709.02      543.04    111.48 o 
  -1  18  12     2540.10     2423.46    177.57 o 
   0  18  12     1691.85     1629.42    140.05 o 
   1  18  12        0.40      -19.16     70.21 o 
   2  18  12      851.74      820.95    135.65 o 
   3  18  12      237.11      128.33    101.86 o 
   4  18  12     1563.99     1452.28    227.31 o 
  -4  19  12      160.38      137.94    120.30 o 
  -3  19  12      329.36      313.31    147.76 o 
  -2  19  12      276.70      334.16     88.77 o 
  -1  19  12      676.72      746.61    107.71 o 
   0  19  12        7.13       13.98     76.38 o 
   1  19  12      827.01      857.77    154.52 o 
   2  19  12        0.33      -37.78     91.96 o 
   3  19  12     2793.75     2743.25    205.09 o 
   4  19  12        0.67        6.40    102.40 o 
  -4  20  12        0.38       98.81     82.95 o 
  -3  20  12      579.69      655.06    107.18 o 
  -2  20  12      205.38      199.97     87.05 o 
  -1  20  12      484.98      427.13    109.77 o 
   0  20  12     1260.12     1150.19    145.63 o 
   1  20  12      594.89      510.67    115.98 o 
   2  20  12     2010.94     2106.81    182.34 o 
   3  20  12      717.33      697.53    128.50 o 
  -3  21  12     2568.56     2183.16    183.51 o 
  -2  21  12       65.53      -38.10     77.93 o 
  -1  21  12      699.73      455.08    109.31 o 
   0  21  12        0.49      -64.67     88.60 o 
   1  21  12      281.70      155.04     99.14 o 
   2  21  12       22.27       32.43     93.59 o 
   3  21  12       82.79      139.94    103.77 o 
  -3  22  12      481.30      432.58    113.75 o 
  -2  22  12      705.40      549.65    117.00 o 
  -1  22  12     1509.71     1523.52    173.89 o 
   0  22  12      867.23      778.50    129.38 o 
   1  22  12        1.49       15.76     92.63 o 
   2  22  12      735.29      514.03    122.30 o 
  -2  23  12       79.58      -12.09     84.85 o 
  -1  23  12      455.20      421.45    113.71 o 
   0  23  12       10.69      -62.45    100.81 o 
   1  23  12      285.07      153.39     99.07 o 
   2  23  12       14.27       44.48     97.27 o 
  -1  24  12      664.15      668.71    121.36 o 
   0  24  12     1326.11     1396.99    194.76 o 
  -5   0  13      454.77      452.88    176.55 o 
  -3   0  13       41.82       41.64    119.83 o 
  -1   0  13     2594.88     2474.74    279.96 o 
   1   0  13     6436.22     6603.35    435.26 o 
   3   0  13        9.23      -21.26    124.53 o 
   5   0  13      169.54      368.43    228.70 o 
  -6   1  13      369.66      356.13    145.24 o 
  -5   1  13      494.42      558.35    125.61 o 
  -4   1  13     2284.76     2209.87    194.03 o 
  -3   1  13      282.18      140.38     98.14 o 
  -2   1  13     2278.22     2332.60    189.97 o 
  -1   1  13     1022.48     1069.48    158.45 o 
   0   1  13      550.00      498.21    115.54 o 
   1   1  13     1613.69     1648.09    165.65 o 
   2   1  13      183.41       -9.52     89.79 o 
   3   1  13        0.18        6.69     92.98 o 
   4   1  13     1788.57     1798.90    184.55 o 
   5   1  13      815.14      887.31    148.37 o 
  -6   2  13        2.87      216.49    138.32 o 
  -5   2  13     2015.15     1655.11    182.34 o 
  -4   2  13       71.62      182.48    100.32 o 
  -3   2  13     1333.51     1660.26    165.76 o 
  -2   2  13      290.40      259.50     96.45 o 
  -1   2  13     1177.82     1167.55    146.99 o 
   0   2  13       89.70      114.96     88.93 o 
   1   2  13      904.14      549.19    117.92 o 
   2   2  13       44.37      -45.76     81.83 o 
   3   2  13     6695.34     7059.31    437.93 o 
   4   2  13       15.74      -39.00    111.13 o 
   5   2  13        0.52      -41.51     89.47 o 
  -6   3  13     1150.80     1120.70    484.08 o 
  -5   3  13      960.05      924.40    143.95 o 
  -4   3  13      922.01     1031.90    158.88 o 
  -3   3  13      313.21      383.59    113.07 o 
  -2   3  13     3146.00     3003.87    210.51 o 
  -1   3  13     1651.86     1552.84    188.59 o 
   0   3  13      466.19      417.85    138.64 o 
   1   3  13     1145.92     1417.01    183.02 o 
   2   3  13      730.50      548.28    115.78 o 
   3   3  13      113.97      334.34    110.50 o 
   4   3  13      747.88      559.09    239.87 o 
   5   3  13      861.79     1052.06    154.75 o 
  -6   4  13        6.81       65.78    149.92 o 
  -5   4  13        4.80      -76.85     81.49 o 
  -4   4  13      121.08       61.83    126.54 o 
  -3   4  13      948.52      796.66    128.51 o 
  -2   4  13     1789.82     1916.41    173.27 o 
  -1   4  13     2816.61     2714.37    202.46 o 
   0   4  13       83.76      218.40     96.94 o 
   1   4  13     6454.32     6166.98    342.57 o 
   2   4  13       67.35       80.45     89.91 o 
   3   4  13       99.92       77.64     93.14 o 
   4   4  13        5.70      162.99     98.38 o 
   5   4  13      682.62      681.02    139.00 o 
  -6   5  13      135.61      243.46    141.64 o 
  -5   5  13     1049.27     1023.77    181.19 o 
  -4   5  13     4101.92     4271.73    256.91 o 
  -3   5  13      145.20      221.44     94.38 o 
  -2   5  13      208.34      -55.88     96.09 o 
  -1   5  13     1285.95     1048.44    137.57 o 
   0   5  13       93.84      126.63    105.63 o 
   1   5  13     1149.29     1095.85    139.99 o 
   2   5  13       86.14      128.36    155.15 o 
   3   5  13       19.29      -82.22     82.22 o 
   4   5  13     2204.01     1827.24    186.12 o 
   5   5  13     1096.88     1075.01    160.08 o 
  -6   6  13      107.23      172.79    144.84 o 
  -5   6  13     1381.10     1647.98    201.34 o 
  -4   6  13       51.61      -25.42     89.20 o 
  -3   6  13     4486.54     4048.16    295.99 o 
  -2   6  13      125.78       74.47     96.83 o 
  -1   6  13      195.73      198.19     98.66 o 
   0   6  13      203.42      255.77     94.04 o 
   1   6  13       95.90       88.85     81.89 o 
   2   6  13      247.20      196.61    118.83 o 
   3   6  13     4973.16     4864.91    274.44 o 
   4   6  13      299.42       -2.94     91.10 o 
   5   6  13        2.25      -92.08     92.08 o 
  -6   7  13      866.54      906.90    193.52 o 
  -5   7  13      887.60      928.40    252.96 o 
  -4   7  13      428.65      409.02    116.43 o 
  -3   7  13       18.02      -20.85     76.52 o 
  -2   7  13     2628.75     2694.17    200.22 o 
  -1   7  13     2006.43     2180.98    262.09 o 
   0   7  13      340.98      321.01    100.79 o 
   1   7  13      809.55      733.93    164.31 o 
   2   7  13     1312.63     1371.08    151.17 o 
   3   7  13       62.38      -14.48     86.14 o 
   4   7  13      746.06      672.69    140.47 o 
   5   7  13      986.77     1136.52    184.49 o 
  -5   8  13       35.55      -81.74    118.49 o 
  -4   8  13       87.86       66.91     94.78 o 
  -3   8  13      395.62      404.24    106.23 o 
  -2   8  13      801.67      903.52    129.26 o 
  -1   8  13     2397.88     2089.87    174.91 o 
   0   8  13      636.99      530.36    175.68 o 
   1   8  13     3380.50     3111.83    214.11 o 
   2   8  13       96.63      121.27     84.84 o 
   3   8  13       66.14      -73.08     82.82 o 
   4   8  13       44.89       88.88     95.10 o 
   5   8  13      200.72       42.85    108.20 o 
  -5   9  13      225.51      167.21    116.91 o 
  -4   9  13     3793.48     4307.82    260.08 o 
  -3   9  13        0.89      -61.01     79.59 o 
  -2   9  13      150.94      154.83    123.24 o 
  -1   9  13      892.84     1057.05    135.94 o 
   0   9  13       39.63       10.08     78.73 o 
   1   9  13      428.24      478.36    108.98 o 
   2   9  13      555.75      390.71    104.71 o 
   3   9  13       17.12      213.65     97.13 o 
   4   9  13     1821.16     1927.53    184.70 o 
   5   9  13      638.68      774.78    123.06 o 
  -5  10  13      800.25     1134.59    170.14 o 
  -4  10  13        3.39        4.29     88.11 o 
  -3  10  13     1604.06     1890.40    182.65 o 
  -2  10  13     1025.59     1122.60    138.03 o 
  -1  10  13       91.18       68.07     84.75 o 
   0  10  13       35.52      -11.59     81.39 o 
   1  10  13      120.51       32.97     82.75 o 
   2  10  13      351.63      235.21     98.30 o 
   3  10  13     2745.34     2711.22    208.19 o 
   4  10  13       81.44      137.02    100.88 o 
   5  10  13        0.02       57.35     98.56 o 
  -5  11  13      759.70      836.51    150.55 o 
  -4  11  13       59.54       -2.87     81.89 o 
  -3  11  13      303.54      203.23     95.78 o 
  -2  11  13     2772.69     2343.78    185.95 o 
  -1  11  13     1000.79      777.93    165.41 o 
   0  11  13      665.95      541.36    110.66 o 
   1  11  13      203.52      251.01     92.66 o 
   2  11  13     1561.83     1686.70    200.99 o 
   3  11  13        6.75      141.56     85.88 o 
   4  11  13      228.38      264.04     93.87 o 
  -5  12  13       34.88       68.08    110.93 o 
  -4  12  13      189.99      242.86    109.08 o 
  -3  12  13      195.99      275.75     97.97 o 
  -2  12  13      205.54      196.13     89.94 o 
  -1  12  13     1564.07     1527.88    154.89 o 
   0  12  13     1748.20     1669.22    196.22 o 
   1  12  13     2027.43     1958.41    182.65 o 
   2  12  13       22.29      -28.05     79.87 o 
   3  12  13       55.43      142.96     89.97 o 
   4  12  13       28.85       57.30     85.68 o 
  -5  13  13      181.83       90.50    108.14 o 
  -4  13  13     3755.91     3832.96    276.97 o 
  -3  13  13      160.02      128.79    105.26 o 
  -2  13  13        0.49       16.96     82.15 o 
  -1  13  13      773.02     1037.19    136.54 o 
   0  13  13       13.75      150.52     86.27 o 
   1  13  13      816.90      732.26    123.36 o 
   2  13  13      895.52      837.51    132.45 o 
   3  13  13        0.15       48.75     85.03 o 
   4  13  13     1866.37     2012.55    168.81 o 
  -4  14  13       34.88       58.03     99.75 o 
  -3  14  13      905.49      711.66    123.85 o 
  -2  14  13      767.21      746.10    120.81 o 
  -1  14  13      206.15      125.62     87.78 o 
   0  14  13      745.44      761.84    126.35 o 
   1  14  13      491.31      641.36    115.76 o 
   2  14  13       70.53      -18.61    105.26 o 
   3  14  13     1985.34     1909.91    160.42 o 
   4  14  13      128.87      126.89     89.00 o 
  -4  15  13        1.96       20.67     99.71 o 
  -3  15  13      181.38       31.79     86.52 o 
  -2  15  13     3164.02     3121.80    324.96 o 
  -1  15  13      486.90      470.78    103.39 o 
   0  15  13      253.84      232.86    157.71 o 
   1  15  13      216.29      211.84     91.75 o 
   2  15  13     2917.66     2863.03    187.79 o 
   3  15  13       23.44       10.65     83.05 o 
  -4  16  13       91.51       75.07    106.02 o 
  -3  16  13       41.33      -38.96     88.12 o 
  -2  16  13      272.35      145.17    136.81 o 
  -1  16  13      980.91     1371.14    151.52 o 
   0  16  13     1316.52     1416.82    150.27 o 
   1  16  13     1517.23     1405.94    150.54 o 
   2  16  13        6.19      -47.02     76.33 o 
   3  16  13      196.73      335.28    119.95 o 
  -3  17  13      113.99      -13.32     87.96 o 
  -2  17  13       22.13        5.42     88.30 o 
  -1  17  13      472.32      473.29    131.13 o 
   0  17  13       44.86       19.35     82.48 o 
   1  17  13       74.16       84.85     82.07 o 
   2  17  13      374.60      378.37    112.75 o 
   3  17  13       34.26      -27.18    112.17 o 
  -3  18  13      301.38      137.60    107.63 o 
  -2  18  13      444.93      663.42    122.48 o 
  -1  18  13      566.44      536.75    159.18 o 
   0  18  13      247.81      120.02    143.77 o 
   1  18  13     1046.09      984.56    137.74 o 
   2  18  13      495.10      175.91    111.40 o 
  -2  19  13     1882.48     1996.58    175.56 o 
  -1  19  13        6.13      131.93     80.47 o 
   0  19  13      264.78      429.91    127.46 o 
   1  19  13       99.64      109.96    111.67 o 
   2  19  13     1375.91     1437.67    307.12 o 
  -1  20  13      942.79      865.88    155.04 o 
   0  20  13     1024.96      727.34    156.84 o 
   1  20  13     1181.61     1188.11    189.26 o 
  -4   0  14     1168.33      722.98    207.10 o 
  -2   0  14     1298.12     1196.58    224.52 o 
   0   0  14      684.05      538.89    174.18 o 
   2   0  14      224.61      237.31    151.63 o 
   4   0  14     2451.68     2242.11    566.66 o 
  -5   1  14     1195.48     1178.58    201.95 o 
  -4   1  14      894.98      735.60    153.31 o 
  -3   1  14     1544.61     1518.77    171.63 o 
  -2   1  14      153.30      147.04    135.71 o 
  -1   1  14     1485.17     1437.50    165.53 o 
   0   1  14      679.13      813.21    136.65 o 
   1   1  14       41.07      125.80     96.25 o 
   2   1  14      564.94      431.60    138.27 o 
   3   1  14      765.69      585.92    130.44 o 
   4   1  14        2.36        1.65    101.69 o 
  -5   2  14        2.35      -91.35     91.35 o 
  -4   2  14      824.44      813.40    142.31 o 
  -3   2  14        2.34       32.57     90.76 o 
  -2   2  14      245.75      183.18     98.30 o 
  -1   2  14      207.80      196.66     99.24 o 
   0   2  14     2591.81     2550.10    208.52 o 
   1   2  14      166.72      107.66     96.73 o 
   2   2  14     4470.99     4177.63    261.40 o 
   3   2  14       18.16       98.79    102.75 o 
   4   2  14        9.05      -38.64     94.71 o 
  -5   3  14      403.71      395.88    125.08 o 
  -4   3  14      576.19      519.60    178.63 o 
  -3   3  14     2583.48     2560.23    210.95 o 
  -2   3  14      248.83      286.81    106.60 o 
  -1   3  14      809.16      864.95    139.43 o 
   0   3  14     1252.16     1271.21    199.89 o 
   1   3  14       37.16       61.11     99.41 o 
   2   3  14      663.34      480.08    121.63 o 
   3   3  14      374.26      305.80    141.21 o 
   4   3  14       99.45      278.00    116.30 o 
  -4   4  14      612.11      869.87    141.28 o 
  -3   4  14       89.67      232.99     97.89 o 
  -2   4  14     3158.01     2915.81    219.40 o 
  -1   4  14        2.92       69.39     92.19 o 
   0   4  14      978.35      910.07    138.96 o 
   1   4  14      198.80       -8.42     90.78 o 
   2   4  14      145.17       96.02    102.75 o 
   3   4  14        5.94        6.59     93.62 o 
   4   4  14     2771.97     2620.59    222.46 o 
  -4   5  14      339.66      469.14    117.32 o 
  -3   5  14      345.03      482.98    118.73 o 
  -2   5  14      187.16      242.96    102.80 o 
  -1   5  14      641.19      689.74    125.81 o 
   0   5  14     1088.75      988.94    157.95 o 
   1   5  14        3.92      -14.09     90.08 o 
   2   5  14      495.60      155.45    101.50 o 
   3   5  14      768.42      873.49    142.39 o 
   4   5  14      142.85       87.92    101.84 o 
  -4   6  14      393.58      262.49    113.02 o 
  -3   6  14       52.75       67.76     88.78 o 
  -2   6  14      132.08      180.28     99.23 o 
  -1   6  14      274.53      250.62     99.10 o 
   0   6  14     1846.49     1568.37    167.66 o 
   1   6  14      766.46      798.82    134.38 o 
   2   6  14     4029.10     3850.70    261.88 o 
   3   6  14        9.74       91.95    101.22 o 
   4   6  14        3.96      -92.66     92.66 o 
  -4   7  14      189.53      294.91    106.93 o 
  -3   7  14     3237.34     3076.27    225.25 o 
  -2   7  14      488.13      381.82    106.90 o 
  -1   7  14      289.84      167.01     95.71 o 
   0   7  14     1132.27     1168.28    146.22 o 
   1   7  14       25.30      151.12     93.11 o 
   2   7  14      311.84      221.95    101.87 o 
   3   7  14       13.57      -45.42     93.63 o 
   4   7  14      113.26        9.21    107.46 o 
  -4   8  14      631.01      662.15    133.87 o 
  -3   8  14        1.30      -76.72     76.72 o 
  -2   8  14     2423.82     2709.13    229.60 o 
  -1   8  14      477.20      326.37    101.56 o 
   0   8  14     1078.52     1286.09    151.88 o 
   1   8  14       90.69      141.21     90.81 o 
   2   8  14      217.68      165.36     93.56 o 
   3   8  14       72.92      153.75    101.72 o 
  -4   9  14      301.24      271.74    106.35 o 
  -3   9  14        5.95      -75.04     85.15 o 
  -2   9  14      245.32      285.41    103.40 o 
  -1   9  14     2019.37     2089.29    185.66 o 
   0   9  14     1270.51     1335.16    156.26 o 
   1   9  14      642.96      775.49    133.01 o 
   2   9  14      245.80       69.15    165.05 o 
   3   9  14     1211.55     1063.94    173.85 o 
  -4  10  14      282.04       72.17     96.03 o 
  -3  10  14        1.71       29.20     89.21 o 
  -2  10  14      143.55       77.80     92.70 o 
  -1  10  14       88.86      174.36     93.75 o 
   0  10  14     1888.65     1831.73    173.32 o 
   1  10  14     1207.28     1138.13    147.30 o 
   2  10  14     1970.24     1570.99    183.39 o 
   3  10  14       40.75      -28.76     86.36 o 
  -3  11  14     3302.99     3238.26    228.98 o 
  -2  11  14       33.02       59.24     88.96 o 
  -1  11  14      152.69      153.94     92.90 o 
   0  11  14      492.52      447.17    115.86 o 
   1  11  14      443.87      357.92    108.62 o 
   2  11  14      129.72      198.93    121.61 o 
   3  11  14       47.49       34.64    103.53 o 
  -3  12  14        1.11      -54.27     86.47 o 
  -2  12  14     1920.96     2116.26    188.98 o 
  -1  12  14     1120.67     1137.69    148.54 o 
   0  12  14      775.49      882.01    130.80 o 
   1  12  14      124.90      131.41     91.72 o 
   2  12  14      174.42      243.60    107.53 o 
  -3  13  14       14.49      -36.03     82.64 o 
  -2  13  14      102.37      138.51     98.30 o 
  -1  13  14     1076.37      992.85    141.34 o 
   0  13  14      591.32      717.81    198.79 o 
   1  13  14      333.71      263.80    100.11 o 
   2  13  14       84.88       77.92     91.40 o 
  -2  14  14        9.17      165.05     95.69 o 
  -1  14  14      269.86      281.74    101.63 o 
   0  14  14      756.29      819.01    131.22 o 
   1  14  14      802.41      949.85    138.28 o 
   2  14  14     1515.77     1562.92    188.20 o 
  -2  15  14        0.41       62.16     94.81 o 
  -1  15  14       11.42      -48.21     85.82 o 
   0  15  14      291.92      155.22     93.32 o 
   1  15  14       87.93      150.78     97.90 o 
   0  16  14      783.04      949.42    138.54 o 
  -1   0  15      158.68      175.24    144.67 o 
   1   0  15      313.32      361.84    164.92 o 
  -2   1  15      557.55      854.00    144.34 o 
  -1   1  15       54.17       16.10     95.65 o 
   0   1  15       74.43      202.21     99.46 o 
   1   1  15     1098.76     1054.39    152.53 o 
   2   1  15       96.42      -71.76     94.49 o 
  -2   2  15       31.66      -11.08    114.70 o 
  -1   2  15     1515.35     1754.87    182.92 o 
   0   2  15       19.25       62.25     92.91 o 
   1   2  15      781.13      928.52    151.42 o 
   2   2  15       38.68      -93.38     93.38 o 
  -2   3  15      713.29      588.16    134.35 o 
  -1   3  15       87.22      284.88    115.13 o 
   0   3  15       45.59       28.82    100.86 o 
   1   3  15      727.26      705.16    144.14 o 
   2   3  15        8.86      -49.31     96.52 o 
  -2   4  15        4.30      128.74    102.46 o 
  -1   4  15       31.13       30.93     91.93 o 
   0   4  15      171.62      -39.12     99.40 o 
   1   4  15      872.76      846.93    146.86 o 
  -2   5  15     1056.19     1147.11    316.89 o 
  -1   5  15       42.45        3.74     95.42 o 
   0   5  15       13.18       70.75     97.10 o 
   1   5  15      936.22      848.18    172.02 o 
  -2   6  15        2.84      186.61     98.77 o 
  -1   6  15     2326.18     2725.99    228.67 o 
   0   6  15      342.55      192.09    102.16 o 
   1   6  15      841.17      845.29    143.80 o 
  -1   7  15      239.01      175.23    113.33 o 
   0   7  15      394.13      455.10    117.73 o 
   1   7  15      861.11      818.70    133.23 o 
  -1   8  15        6.84      -29.38     89.84 o 
   0   8  15      112.77      266.40    101.09 o 
                                                 
